# Supplementary material for: Influence of inoculum‐to‐substrate ratio on biomethane production via anaerobic digestion of biomass
Source: Environ Microbiol Rep. 2024 Dec 2;16(6):e70009. doi: 10.1111/1758-2229.70009 (PMC11610627; doi:10.1111/1758-2229.70009)
Supplement: Supplementary file 2 — Appendix B. Supporting Information. [file EMI4-16-e70009-s001.xlsx]

## Sheet: Introduction
	INTRODUCTION This supplementary file presents a tool for the simulation of the ISR in the reactor during an anaerobic digestion experiment. In the absence of readily available instruments to monitor the changes in ISR within the reactor, this work may provide an optimistic estimate of the variation of ISR. ISR has been primarily used for the preparation of the mixture of substrate and inoculum du…
	The simulation sheet shows the changes in ISR for a 20-day AD experiment. Here, the physical characteristics of the substrate and inoculum as well as the information on the working volume of the reactor have to be determined at the laboratory. These values are given in the yellow cells. The resulting calculations for the changes in ISR are presented in Table SB1. The calculation of the ISR was ba…

## Sheet: Simulation
Variables		Abbreviation		Values	Units	Remarks
k of inoculum:		ki		0.005	1/day	Values were obtained at the laboratory.
k of substrate:		ks		0.12	1/day
density of substrate:		rs		1.56	g/mL
density of inoculum:		ri		0.871	g/mL
Percent Dry Matter of substrate:		PDMs		0.911708	decimal
Percent Volatile Matter of substrate:		PVSs		0.999849	decimal
Volume of substrate:		Vs		1.83548	mL
Percent Dry Matter of inoculum:		PDMi		0.0402036	decimal
Percent Volatile Solid of inoculum:		PVSi		0.604692	decimal
Volume of inoculum:		Vi		246.534	mL
Reactor working volume:		Vw		248.369	mL
Ratio of inoculum and substrate biodegradability:		ki/ks		0.0416667	Unitless	Combined k values.
VS removed (Initial - final):		VSu		2.37336	g	Difference of initial and final VS.
Table SB1. Changes on the ISR of AD and the VS of the substrate and inoculum.
Equations
time, [days]	Inoculum-to-Substrate Ratio, [ISR]	Mass of volatile solid of substrate, [VSs, g]		Mass of volatile solid of inoculum, [Vsi, g]
0	2	2.61014		5.22028
0.1	2.0246	2.57901		5.22147
0.2	2.04951	2.54824		5.22266
0.3	2.07472	2.51785		5.22384
0.4	2.10025	2.48781		5.22503
0.5	2.12608	2.45814		5.22621
0.6	2.15224	2.42882		5.22739
0.7	2.17871	2.39985		5.22858
0.8	2.20551	2.37122		5.22976
0.9	2.23264	2.34294		5.23094
1	2.26011	2.31499		5.23212
1.1	2.28791	2.28737		5.2333
1.2	2.31605	2.26009		5.23448
1.3	2.34454	2.23313		5.23566
1.4	2.37338	2.20649		5.23684
1.5	2.40257	2.18017		5.23802
1.6	2.43212	2.15417		5.23919
1.7	2.46203	2.12847		5.24037
1.8	2.49232	2.10308		5.24155
1.9	2.52297	2.078		5.24272
2	2.554	2.05321		5.2439
2.1	2.58541	2.02872		5.24507
2.2	2.61721	2.00452		5.24625
2.3	2.6494	1.98061		5.24742
2.4	2.68198	1.95698		5.24859
2.5	2.71496	1.93364		5.24977
2.6	2.74835	1.91058		5.25094
2.7	2.78215	1.88779		5.25211
2.8	2.81637	1.86527		5.25328
2.9	2.851	1.84302		5.25445
3	2.88606	1.82103		5.25562
3.1	2.92155	1.79931		5.25679
3.2	2.95748	1.77785		5.25796
3.3	2.99385	1.75664		5.25912
3.4	3.03066	1.73569		5.26029
3.5	3.06793	1.71499		5.26146
3.6	3.10566	1.69453		5.26262
3.7	3.14384	1.67432		5.26379
3.8	3.1825	1.65434		5.26495
3.9	3.22163	1.63461		5.26612
4	3.26125	1.61511		5.26728
4.1	3.30135	1.59585		5.26844
4.2	3.34194	1.57681		5.2696
4.3	3.38303	1.558		5.27077
4.4	3.42462	1.53942		5.27193
4.5	3.46673	1.52106		5.27309
4.6	3.50935	1.50291		5.27425
4.7	3.5525	1.48498		5.27541
4.8	3.59618	1.46727		5.27657
4.9	3.64039	1.44977		5.27772
5	3.68514	1.43248		5.27888
5.1	3.73045	1.41539		5.28004
5.2	3.77631	1.39851		5.2812
5.3	3.82274	1.38182		5.28235
5.4	3.86973	1.36534		5.28351
5.5	3.91731	1.34906		5.28466
5.6	3.96546	1.33296		5.28582
5.7	4.01421	1.31706		5.28697
5.8	4.06356	1.30135		5.28812
5.9	4.11351	1.28583		5.28927
6	4.16408	1.27049		5.29043
6.1	4.21526	1.25534		5.29158
6.2	4.26708	1.24036		5.29273
6.3	4.31953	1.22557		5.29388
6.4	4.37263	1.21095		5.29503
6.5	4.42637	1.1965		5.29618
6.6	4.48078	1.18223		5.29733
6.7	4.53586	1.16813		5.29847
6.8	4.59161	1.1542		5.29962
6.9	4.64805	1.14043		5.30077
7	4.70518	1.12683		5.30191
7.1	4.76301	1.11338		5.30306
7.2	4.82155	1.1001		5.3042
7.3	4.88081	1.08698		5.30535
7.4	4.9408	1.07402		5.30649
7.5	5.00152	1.0612		5.30764
7.6	5.06299	1.04855		5.30878
7.7	5.12521	1.03604		5.30992
7.8	5.1882	1.02368		5.31106
7.9	5.25196	1.01147		5.3122
8	5.31651	0.999405		5.31334
8.1	5.38185	0.987484		5.31448
8.2	5.44798	0.975705		5.31562
8.3	5.51494	0.964066		5.31676
8.4	5.58271	0.952566		5.3179
8.5	5.65131	0.941204		5.31904
8.6	5.72076	0.929977		5.32017
8.7	5.79106	0.918884		5.32131
8.8	5.86222	0.907923		5.32245
8.9	5.93426	0.897093		5.32358
9	6.00718	0.886392		5.32472
9.1	6.08099	0.875819		5.32585
9.2	6.15571	0.865372		5.32698
9.3	6.23135	0.85505		5.32812
9.4	6.30792	0.844851		5.32925
9.5	6.38543	0.834773		5.33038
9.6	6.46389	0.824816		5.33151
9.7	6.54331	0.814977		5.33264
9.8	6.6237	0.805256		5.33377
9.9	6.70509	0.79565		5.3349
10	6.78747	0.78616		5.33603
10.1	6.87086	0.776782		5.33716
10.2	6.95528	0.767516		5.33829
10.3	7.04073	0.758361		5.33942
10.4	7.12723	0.749315		5.34054
10.5	7.2148	0.740377		5.34167
10.6	7.30343	0.731546		5.3428
10.7	7.39316	0.72282		5.34392
10.8	7.48399	0.714198		5.34505
10.9	7.57593	0.705679		5.34617
11	7.669	0.697261		5.34729
11.1	7.76321	0.688944		5.34842
11.2	7.85858	0.680726		5.34954
11.3	7.95512	0.672606		5.35066
11.4	8.05284	0.664583		5.35178
11.5	8.15176	0.656656		5.3529
11.6	8.2519	0.648823		5.35402
11.7	8.35327	0.641084		5.35514
11.8	8.45588	0.633437		5.35626
11.9	8.55974	0.625881		5.35738
12	8.66489	0.618415		5.3585
12.1	8.77132	0.611038		5.35961
12.2	8.87906	0.60375		5.36073
12.3	8.98812	0.596548		5.36185
12.4	9.09852	0.589432		5.36296
12.5	9.21028	0.582401		5.36408
12.6	9.3234	0.575454		5.36519
12.7	9.43792	0.56859		5.36631
12.8	9.55384	0.561808		5.36742
12.9	9.67118	0.555106		5.36853
13	9.78996	0.548485		5.36964
13.1	9.9102	0.541942		5.37076
13.2	10.0319	0.535478		5.37187
13.3	10.1551	0.529091		5.37298
13.4	10.2798	0.52278		5.37409
13.5	10.4061	0.516544		5.3752
13.6	10.5339	0.510382		5.37631
13.7	10.6633	0.504294		5.37742
13.8	10.7942	0.498279		5.37852
13.9	10.9268	0.492335		5.37963
14	11.0609	0.486462		5.38074
14.1	11.1968	0.48066		5.38184
14.2	11.3343	0.474926		5.38295
14.3	11.4735	0.469261		5.38405
14.4	11.6144	0.463664		5.38516
14.5	11.757	0.458133		5.38626
14.6	11.9014	0.452668		5.38737
14.7	12.0475	0.447269		5.38847
14.8	12.1954	0.441934		5.38957
14.9	12.3452	0.436662		5.39067
15	12.4968	0.431454		5.39177
15.1	12.6502	0.426307		5.39287
15.2	12.8055	0.421222		5.39397
15.3	12.9628	0.416197		5.39507
15.4	13.1219	0.411233		5.39617
15.5	13.2831	0.406328		5.39727
15.6	13.4461	0.401481		5.39837
15.7	13.6112	0.396692		5.39947
15.8	13.7784	0.39196		5.40056
15.9	13.9475	0.387285		5.40166
16	14.1188	0.382665		5.40276
16.1	14.2921	0.3781		5.40385
16.2	14.4676	0.37359		5.40495
16.3	14.6452	0.369134		5.40604
16.4	14.825	0.364731		5.40713
16.5	15.007	0.36038		5.40823
16.6	15.1912	0.356082		5.40932
16.7	15.3777	0.351834		5.41041
16.8	15.5665	0.347637		5.4115
16.9	15.7576	0.343491		5.41259
17	15.9511	0.339393		5.41368
17.1	16.1469	0.335345		5.41477
17.2	16.3451	0.331345		5.41586
17.3	16.5457	0.327393		5.41695
17.4	16.7488	0.323487		5.41804
17.5	16.9544	0.319629		5.41913
17.6	17.1626	0.315816		5.42021
17.7	17.3732	0.312049		5.4213
17.8	17.5865	0.308327		5.42239
17.9	17.8024	0.304649		5.42347
18	18.0209	0.301015		5.42456
18.1	18.2421	0.297424		5.42564
18.2	18.466	0.293877		5.42672
18.3	18.6927	0.290371		5.42781
18.4	18.9221	0.286907		5.42889
18.5	19.1543	0.283485		5.42997
18.6	19.3894	0.280104		5.43105
18.7	19.6274	0.276763		5.43213
18.8	19.8683	0.273461		5.43321
18.9	20.1122	0.270199		5.43429
19	20.359	0.266976		5.43537
19.1	20.6089	0.263792		5.43645
19.2	20.8618	0.260645		5.43753
19.3	21.1179	0.257536		5.43861
19.4	21.377	0.254464		5.43969
19.5	21.6394	0.251429		5.44076
19.6	21.9049	0.24843		5.44184
19.7	22.1738	0.245466		5.44291
19.8	22.4459	0.242538		5.44399
19.9	22.7213	0.239645		5.44506
20	23.0002	0.236787		5.44614

## Sheet: Variants
Table SB2. Variants of the inoculum and substrate with various biodegradability.
Variants	Variants	Inoculum Biodegradability, [ki] (0.0001 to 0.1)	Substrate Biodegradability, [ks] (0.0001 to 0.1)	Combined biodegradability, [k = ki/ks]
1	V1	0.0001	0.1	0.001
2	V2	0.001	0.1	0.01
3	V3	0.01	0.1	0.1
4	V4	0.1	0.1	1
5	V5	0.0001	0.09	0.00111111
6	V6	0.001	0.09	0.0111111
7	V7	0.01	0.09	0.111111
8	V8	0.1	0.09	1.11111
9	V9	0.0001	0.08	0.00125
10	V10	0.001	0.08	0.0125
11	V11	0.01	0.08	0.125
12	V12	0.1	0.08	1.25
13	V13	0.0001	0.07	0.00142857
14	V14	0.001	0.07	0.0142857
15	V15	0.01	0.07	0.142857
16	V16	0.1	0.07	1.42857
17	V17	0.0001	0.06	0.00166667
18	V18	0.001	0.06	0.0166667
19	V19	0.01	0.06	0.166667
20	V20	0.1	0.06	1.66667
21	V21	0.0001	0.05	0.002
22	V22	0.001	0.05	0.02
23	V23	0.01	0.05	0.2
24	V24	0.1	0.05	2
25	V25	0.0001	0.04	0.0025
26	V26	0.001	0.04	0.025
27	V27	0.01	0.04	0.25
28	V28	0.1	0.04	2.5
29	V29	0.0001	0.03	0.00333333
30	V30	0.001	0.03	0.0333333
31	V31	0.01	0.03	0.333333
32	V32	0.1	0.03	3.33333
33	V33	0.0001	0.02	0.005
34	V34	0.001	0.02	0.05
35	V35	0.01	0.02	0.5
36	V36	0.1	0.02	5
37	V37	0.0001	0.01	0.01
38	V38	0.001	0.01	0.1
39	V39	0.01	0.01	1
40	V40	0.1	0.01	10
41	V41	0.0001	0.009	0.0111111
42	V42	0.001	0.009	0.111111
43	V43	0.01	0.009	1.11111
44	V44	0.1	0.009	11.1111

## Sheet: V1-10
Table S3. Simulated changes in the ISR and the VS of substrate and inoculum under various variants.								Table S3. Continued….								Table S3. Continued….								Table S3. Continued….								Table S3. Continued….								Table S3. Continued….
Table SB3. Simulated changes in the ISR and the VS of substrate and inoculum under various variants.	Go to Variants							V2	Go to Variants							V3	Go to Variants							V4	Go to Variants							V5	Go to Variants							V6	Go to Variants							V7	Go to Variants
	Variables	Abbreviation		Values	Units	Remarks			Variables	Abbreviation		Values	Units	Remarks			Variables	Abbreviation		Values	Units	Remarks			Variables	Abbreviation		Values	Units	Remarks			Variables	Abbreviation		Values	Units	Remarks			Variables	Abbreviation		Values	Units	Remarks			Variables
	k of inoculum:	ki		0.0001	1/day	From V1			k of inoculum:	ki		0.001	1/day	From V2			k of inoculum:	ki		0.01	1/day	From V3			k of inoculum:	ki		0.1	1/day	From V4			k of inoculum:	ki		0.0001	1/day	From V5			k of inoculum:	ki		0.001	1/day	From V6			k of inoculum:
	k of substrate:	ks		0.1	1/day	From V1			k of substrate:	ks		0.1	1/day	From V2			k of substrate:	ks		0.1	1/day	From V3			k of substrate:	ks		0.1	1/day	From V4			k of substrate:	ks		0.09	1/day	From V5			k of substrate:	ks		0.09	1/day	From V6			k of substrate:
	density of substrate:	rs		1.56	g/mL				density of substrate:	rs		1.56	g/mL				density of substrate:	rs		1.56	g/mL				density of substrate:	rs		1.56	g/mL				density of substrate:	rs		1.56	g/mL				density of substrate:	rs		1.56	g/mL				density of substrate:
	density of inoculum:	ri		0.871	g/mL				density of inoculum:	ri		0.871	g/mL				density of inoculum:	ri		0.871	g/mL				density of inoculum:	ri		0.871	g/mL				density of inoculum:	ri		0.871	g/mL				density of inoculum:	ri		0.871	g/mL				density of inoculum:
	Percent Dry Matter of substrate:	PDMs		0.911708	decimal				Percent Dry Matter of substrate:	PDMs		0.911708	decimal				Percent Dry Matter of substrate:	PDMs		0.911708	decimal				Percent Dry Matter of substrate:	PDMs		0.911708	decimal				Percent Dry Matter of substrate:	PDMs		0.911708	decimal				Percent Dry Matter of substrate:	PDMs		0.911708	decimal				Percent Dry Matter of substrate:
	Percent Volatile Matter of substrate:	PVSs		0.999849	decimal				Percent Volatile Matter of substrate:	PVSs		0.999849	decimal				Percent Volatile Matter of substrate:	PVSs		0.999849	decimal				Percent Volatile Matter of substrate:	PVSs		0.999849	decimal				Percent Volatile Matter of substrate:	PVSs		0.999849	decimal				Percent Volatile Matter of substrate:	PVSs		0.999849	decimal				Percent Volatile Matter of substrate:
	Volume of substrate:	Vs		1.83548	mL				Volume of substrate:	Vs		1.83548	mL				Volume of substrate:	Vs		1.83548	mL				Volume of substrate:	Vs		1.83548	mL				Volume of substrate:	Vs		1.83548	mL				Volume of substrate:	Vs		1.83548	mL				Volume of substrate:
	Percent Dry Matter of inoculum:	PDMi		0.0402036	decimal				Percent Dry Matter of inoculum:	PDMi		0.0402036	decimal				Percent Dry Matter of inoculum:	PDMi		0.0402036	decimal				Percent Dry Matter of inoculum:	PDMi		0.0402036	decimal				Percent Dry Matter of inoculum:	PDMi		0.0402036	decimal				Percent Dry Matter of inoculum:	PDMi		0.0402036	decimal				Percent Dry Matter of inoculum:
	Percent Volatile Solid of inoculum:	PVSi		0.604692	decimal				Percent Volatile Solid of inoculum:	PVSi		0.604692	decimal				Percent Volatile Solid of inoculum:	PVSi		0.604692	decimal				Percent Volatile Solid of inoculum:	PVSi		0.604692	decimal				Percent Volatile Solid of inoculum:	PVSi		0.604692	decimal				Percent Volatile Solid of inoculum:	PVSi		0.604692	decimal				Percent Volatile Solid of inoculum:
	Volume of inoculum:	Vi		246.534	mL				Volume of inoculum:	Vi		246.534	mL				Volume of inoculum:	Vi		246.534	mL				Volume of inoculum:	Vi		246.534	mL				Volume of inoculum:	Vi		246.534	mL				Volume of inoculum:	Vi		246.534	mL				Volume of inoculum:
	Reactor working volume:	Vw		248.369	mL				Reactor working volume:	Vw		248.369	mL				Reactor working volume:	Vw		248.369	mL				Reactor working volume:	Vw		248.369	mL				Reactor working volume:	Vw		248.369	mL				Reactor working volume:	Vw		248.369	mL				Reactor working volume:
	Note: Yellow highlighted values can be modified by the user!	ki/ks		0.001	Unitless				Note: Yellow highlighted values can be modified by the user!	ki/ks		0.01	Unitless				Note: Yellow highlighted values can be modified by the user!	ki/ks		0.1	Unitless				Note: Yellow highlighted values can be modified by the user!	ki/ks		1	Unitless				Note: Yellow highlighted values can be modified by the user!	ki/ks		0.00111111	Unitless				Note: Yellow highlighted values can be modified by the user!	ki/ks		0.0111111	Unitless				Note: Yellow highlighted values can be modified by the user!
	VS removed (Initial - final)			2.2569	g				VS removed (Initial - final)			2.2569	g				VS removed (Initial - final)			2.2569	g				VS removed (Initial - final)			2.2569	g				VS removed (Initial - final)			2.17869	g				VS removed (Initial - final)			2.17869	g				VS removed (Initial - final)
time, [days]	Inoculum to Substrate Ratio, [ISR]	Mass of volatile solid of substrate, [VSs, g]		Mass of volatile solid of inoculum, [Vsi, g]				time, [days]	Inoculum to Substrate Ratio, [ISR]	Mass of volatile solid of substrate, [VSs, g]		Mass of volatile solid of inoculum, [Vsi, g]				time, [days]	Inoculum to Substrate Ratio, [ISR]	Mass of volatile solid of substrate, [VSs, g]		Mass of volatile solid of inoculum, [Vsi, g]				time, [days]	Inoculum to Substrate Ratio, [ISR]	Mass of volatile solid of substrate, [VSs, g]		Mass of volatile solid of inoculum, [Vsi, g]				time, [days]	Inoculum to Substrate Ratio, [ISR]	Mass of volatile solid of substrate, [VSs, g]		Mass of volatile solid of inoculum, [Vsi, g]				time, [days]	Inoculum to Substrate Ratio, [ISR]	Mass of volatile solid of substrate, [VSs, g]		Mass of volatile solid of inoculum, [Vsi, g]				time, [days]	Inoculum to Substrate Ratio, [ISR]
0	2	2.61014		5.22028				0	2	2.61014		5.22028				0	2	2.61014		5.22028				0	2	2.61014		5.22028				0	2	2.61014		5.22028				0	2	2.61014		5.22028				0	2
0.1	2.02011	2.58417		5.22031				0.1	2.02019	2.58417		5.22051				0.1	2.02097	2.58417		5.22254				0.1	2.02879	2.58417		5.24274				0.1	2.01809	2.58676		5.22031				0.1	2.01817	2.58676		5.2205				0.1	2.01892
0.2	2.04042	2.55846		5.22033				0.2	2.04058	2.55846		5.22073				0.2	2.04217	2.55846		5.22479				0.2	2.05787	2.55846		5.26497				0.2	2.03634	2.56358		5.22033				0.2	2.0365	2.56358		5.22072				0.2	2.03802
0.3	2.06094	2.533		5.22035				0.3	2.06118	2.533		5.22096				0.3	2.06358	2.533		5.22704				0.3	2.08724	2.533		5.28698				0.3	2.05476	2.54061		5.22035				0.3	2.05499	2.54061		5.22094				0.3	2.0573
0.4	2.08166	2.5078		5.22037				0.4	2.08198	2.5078		5.22119				0.4	2.08521	2.5078		5.22929				0.4	2.11691	2.5078		5.30878				0.4	2.07335	2.51785		5.22037				0.4	2.07366	2.51785		5.22115				0.4	2.07677
0.5	2.10259	2.48284		5.2204				0.5	2.103	2.48284		5.22141				0.5	2.10708	2.48284		5.23154				0.5	2.14687	2.48284		5.33035				0.5	2.0921	2.49529		5.22039				0.5	2.09249	2.49529		5.22137				0.5	2.09641
0.6	2.12373	2.45814		5.22042				0.6	2.12422	2.45814		5.22164				0.6	2.12917	2.45814		5.23378				0.6	2.17714	2.45814		5.35171				0.6	2.11102	2.47293		5.22041				0.6	2.1115	2.47293		5.22159				0.6	2.11624
0.7	2.14508	2.43368		5.22044				0.7	2.14567	2.43368		5.22186				0.7	2.15149	2.43368		5.23603				0.7	2.20771	2.43368		5.37286				0.7	2.13012	2.45078		5.22044				0.7	2.13068	2.45078		5.22181				0.7	2.13625
0.8	2.16665	2.40946		5.22046				0.8	2.16732	2.40946		5.22209				0.8	2.17404	2.40946		5.23827				0.8	2.23859	2.40946		5.3938				0.8	2.14938	2.42882		5.22046				0.8	2.15003	2.42882		5.22203				0.8	2.15646
0.9	2.18843	2.38549		5.22049				0.9	2.1892	2.38549		5.22231				0.9	2.19683	2.38549		5.2405				0.9	2.26978	2.38549		5.41453				0.9	2.16882	2.40706		5.22048				0.9	2.16956	2.40706		5.22224				0.9	2.17685
1	2.21044	2.36175		5.22051				1	2.2113	2.36175		5.22254				1	2.21985	2.36175		5.24274				1	2.30128	2.36175		5.43506				1	2.18844	2.38549		5.2205				1	2.18926	2.38549		5.22246				1	2.19744
1.1	2.23266	2.33825		5.22053				1.1	2.23362	2.33825		5.22276				1.1	2.24312	2.33825		5.24497				1.1	2.3331	2.33825		5.45538				1.1	2.20823	2.36412		5.22052				1.1	2.20915	2.36412		5.22268				1.1	2.21821
1.2	2.25511	2.31499		5.22055				1.2	2.25616	2.31499		5.22299				1.2	2.26662	2.31499		5.2472				1.2	2.36524	2.31499		5.47549				1.2	2.22821	2.34294		5.22054				1.2	2.22921	2.34294		5.2229				1.2	2.23919
1.3	2.27778	2.29195		5.22058				1.3	2.27894	2.29195		5.22322				1.3	2.29038	2.29195		5.24943				1.3	2.3977	2.29195		5.49541				1.3	2.24836	2.32194		5.22057				1.3	2.24946	2.32194		5.22311				1.3	2.26036
1.4	2.30069	2.26915		5.2206				1.4	2.30194	2.26915		5.22344				1.4	2.31437	2.26915		5.25166				1.4	2.43048	2.26915		5.51513				1.4	2.2687	2.30114		5.22059				1.4	2.26989	2.30114		5.22333				1.4	2.28173
1.5	2.32382	2.24657		5.22062				1.5	2.32517	2.24657		5.22367				1.5	2.33862	2.24657		5.25388				1.5	2.4636	2.24657		5.53465				1.5	2.28922	2.28052		5.22061				1.5	2.29051	2.28052		5.22355				1.5	2.3033
1.6	2.34718	2.22422		5.22064				1.6	2.34864	2.22422		5.22389				1.6	2.36313	2.22422		5.25611				1.6	2.49705	2.22422		5.55398				1.6	2.30992	2.26009		5.22063				1.6	2.31131	2.26009		5.22377				1.6	2.32507
1.7	2.37078	2.20208		5.22067				1.7	2.37235	2.20208		5.22412				1.7	2.38789	2.20208		5.25833				1.7	2.53084	2.20208		5.57312				1.7	2.33082	2.23984		5.22065				1.7	2.3323	2.23984		5.22398				1.7	2.34705
1.8	2.39462	2.18017		5.22069				1.8	2.3963	2.18017		5.22434				1.8	2.4129	2.18017		5.26054				1.8	2.56496	2.18017		5.59206				1.8	2.3519	2.21977		5.22068				1.8	2.35349	2.21977		5.2242				1.8	2.36923
1.9	2.4187	2.15848		5.22071				1.9	2.42048	2.15848		5.22457				1.9	2.43818	2.15848		5.26276				1.9	2.59943	2.15848		5.61082				1.9	2.37317	2.19988		5.2207				1.9	2.37486	2.19988		5.22442				1.9	2.39162
2	2.44302	2.137		5.22073				2	2.44492	2.137		5.22479				2	2.46372	2.137		5.26497				2	2.63424	2.137		5.62939				2	2.39463	2.18017		5.22072				2	2.39643	2.18017		5.22464				2	2.41422
2.1	2.46758	2.11574		5.22076				2.1	2.46959	2.11574		5.22502				2.1	2.48952	2.11574		5.26718				2.1	2.66941	2.11574		5.64778				2.1	2.41629	2.16064		5.22074				2.1	2.4182	2.16064		5.22485				2.1	2.43704
2.2	2.49239	2.09469		5.22078				2.2	2.49452	2.09469		5.22524				2.2	2.5156	2.09469		5.26939				2.2	2.70493	2.09469		5.66598				2.2	2.43815	2.14128		5.22076				2.2	2.44016	2.14128		5.22507				2.2	2.46006
2.3	2.51745	2.07385		5.2208				2.3	2.5197	2.07385		5.22547				2.3	2.54194	2.07385		5.2716				2.3	2.7408	2.07385		5.684				2.3	2.4602	2.1221		5.22078				2.3	2.46232	2.1221		5.22529				2.3	2.48331
2.4	2.54276	2.05321		5.22083				2.4	2.54513	2.05321		5.22569				2.4	2.56857	2.05321		5.2738				2.4	2.77704	2.05321		5.70184				2.4	2.48245	2.10308		5.22081				2.4	2.48469	2.10308		5.22551				2.4	2.50677
2.5	2.56833	2.03278		5.22085				2.5	2.57082	2.03278		5.22592				2.5	2.59546	2.03278		5.27601				2.5	2.81364	2.03278		5.71951				2.5	2.50491	2.08424		5.22083				2.5	2.50726	2.08424		5.22572				2.5	2.53045
2.6	2.59415	2.01255		5.22087				2.6	2.59677	2.01255		5.22614				2.6	2.62264	2.01255		5.27821				2.6	2.85061	2.01255		5.737				2.6	2.52756	2.06557		5.22085				2.6	2.53003	2.06557		5.22594				2.6	2.55436
2.7	2.62023	1.99253		5.22089				2.7	2.62298	1.99253		5.22637				2.7	2.6501	1.99253		5.2804				2.7	2.88794	1.99253		5.75431				2.7	2.55042	2.04706		5.22087				2.7	2.55301	2.04706		5.22616				2.7	2.57849
2.8	2.64658	1.9727		5.22092				2.8	2.64946	1.9727		5.22659				2.8	2.67785	1.9727		5.2826				2.8	2.92566	1.9727		5.77145				2.8	2.57349	2.02872		5.22089				2.8	2.57619	2.02872		5.22638				2.8	2.60284
2.9	2.67319	1.95307		5.22094				2.9	2.6762	1.95307		5.22682				2.9	2.70589	1.95307		5.28479				2.9	2.96375	1.95307		5.78843				2.9	2.59677	2.01054		5.22092				2.9	2.59959	2.01054		5.22659				2.9	2.62743
3	2.70007	1.93364		5.22096				3	2.70321	1.93364		5.22704				3	2.73421	1.93364		5.28698				3	3.00223	1.93364		5.80523				3	2.62026	1.99253		5.22094				3	2.6232	1.99253		5.22681				3	2.65224
3.1	2.72722	1.9144		5.22098				3.1	2.7305	1.9144		5.22727				3.1	2.76284	1.9144		5.28917				3.1	3.04109	1.9144		5.82187				3.1	2.64396	1.97468		5.22096				3.1	2.64703	1.97468		5.22703				3.1	2.67729
3.2	2.75464	1.89535		5.22101				3.2	2.75806	1.89535		5.22749				3.2	2.79176	1.89535		5.29136				3.2	3.08034	1.89535		5.83834				3.2	2.66787	1.95698		5.22098				3.2	2.67107	1.95698		5.22724				3.2	2.70258
3.3	2.78233	1.87649		5.22103				3.3	2.7859	1.87649		5.22772				3.3	2.82098	1.87649		5.29355				3.3	3.11999	1.87649		5.85464				3.3	2.692	1.93945		5.221				3.3	2.69533	1.93945		5.22746				3.3	2.7281
3.4	2.81031	1.85782		5.22105				3.4	2.81402	1.85782		5.22794				3.4	2.8505	1.85782		5.29573				3.4	3.16004	1.85782		5.87079				3.4	2.71635	1.92207		5.22102				3.4	2.71981	1.92207		5.22768				3.4	2.75386
3.5	2.83856	1.83934		5.22107				3.5	2.84242	1.83934		5.22817				3.5	2.88034	1.83934		5.29791				3.5	3.20049	1.83934		5.88677				3.5	2.74092	1.90485		5.22105				3.5	2.74451	1.90485		5.2279				3.5	2.77986
3.6	2.8671	1.82103		5.2211				3.6	2.87111	1.82103		5.22839				3.6	2.91048	1.82103		5.30009				3.6	3.24134	1.82103		5.9026				3.6	2.76571	1.88779		5.22107				3.6	2.76944	1.88779		5.22811				3.6	2.8061
3.7	2.89593	1.80291		5.22112				3.7	2.90009	1.80291		5.22862				3.7	2.94094	1.80291		5.30226				3.7	3.28261	1.80291		5.91826				3.7	2.79073	1.87087		5.22109				3.7	2.7946	1.87087		5.22833				3.7	2.83259
3.8	2.92505	1.78498		5.22114				3.8	2.92936	1.78498		5.22884				3.8	2.97171	1.78498		5.30444				3.8	3.32429	1.78498		5.93378				3.8	2.81597	1.85411		5.22111				3.8	2.81998	1.85411		5.22855				3.8	2.85934
3.9	2.95446	1.76721		5.22116				3.9	2.95893	1.76721		5.22907				3.9	3.00281	1.76721		5.30661				3.9	3.36639	1.76721		5.94913				3.9	2.84144	1.8375		5.22113				3.9	2.84559	1.8375		5.22876				3.9	2.88633
4	2.98417	1.74963		5.22119				4	2.9888	1.74963		5.22929				4	3.03423	1.74963		5.30878				4	3.40891	1.74963		5.96434				4	2.86714	1.82103		5.22115				4	2.87143	1.82103		5.22898				4	2.91357
4.1	3.01417	1.73222		5.22121				4.1	3.01897	1.73222		5.22952				4.1	3.06597	1.73222		5.31095				4.1	3.45186	1.73222		5.97939				4.1	2.89307	1.80472		5.22118				4.1	2.89751	1.80472		5.2292				4.1	2.94107
4.2	3.04448	1.71499		5.22123				4.2	3.04944	1.71499		5.22974				4.2	3.09805	1.71499		5.31311				4.2	3.49524	1.71499		5.99429				4.2	2.91924	1.78855		5.2212				4.2	2.92383	1.78855		5.22941				4.2	2.96883
4.3	3.07509	1.69792		5.22125				4.3	3.08022	1.69792		5.22997				4.3	3.13046	1.69792		5.31527				4.3	3.53906	1.69792		6.00905				4.3	2.94564	1.77252		5.22122				4.3	2.95039	1.77252		5.22963				4.3	2.99685
4.4	3.10601	1.68103		5.22128				4.4	3.11131	1.68103		5.23019				4.4	3.16321	1.68103		5.31743				4.4	3.58332	1.68103		6.02366				4.4	2.97228	1.75664		5.22124				4.4	2.97718	1.75664		5.22985				4.4	3.02513
4.5	3.13723	1.6643		5.2213				4.5	3.14271	1.6643		5.23042				4.5	3.19629	1.6643		5.31959				4.5	3.62802	1.6643		6.03812				4.5	2.99917	1.7409		5.22126				4.5	3.00422	1.7409		5.23007				4.5	3.05367
4.6	3.16878	1.64774		5.22132				4.6	3.17443	1.64774		5.23064				4.6	3.22973	1.64774		5.32175				4.6	3.67318	1.64774		6.05244				4.6	3.0263	1.72531		5.22129				4.6	3.03151	1.72531		5.23028				4.6	3.08249
4.7	3.20064	1.63134		5.22134				4.7	3.20648	1.63134		5.23087				4.7	3.26351	1.63134		5.3239				4.7	3.71878	1.63134		6.06661				4.7	3.05367	1.70985		5.22131				4.7	3.05904	1.70985		5.2305				4.7	3.11157
4.8	3.23282	1.61511		5.22137				4.8	3.23884	1.61511		5.23109				4.8	3.29764	1.61511		5.32606				4.8	3.76485	1.61511		6.08065				4.8	3.08129	1.69453		5.22133				4.8	3.08683	1.69453		5.23072				4.8	3.14093
4.9	3.26532	1.59904		5.22139				4.9	3.27153	1.59904		5.23132				4.9	3.33212	1.59904		5.32821				4.9	3.81137	1.59904		6.09455				4.9	3.10916	1.67935		5.22135				4.9	3.11486	1.67935		5.23093				4.9	3.17056
5	3.29816	1.58313		5.22141				5	3.30455	1.58313		5.23154				5	3.36697	1.58313		5.33035				5	3.85837	1.58313		6.1083				5	3.13728	1.6643		5.22137				5	3.14315	1.6643		5.23115				5	3.20047
5.1	3.33132	1.56738		5.22143				5.1	3.33791	1.56738		5.23176				5.1	3.40218	1.56738		5.3325				5.1	3.90584	1.56738		6.12192				5.1	3.16565	1.64939		5.22139				5.1	3.1717	1.64939		5.23137				5.1	3.23066
5.2	3.36481	1.55178		5.22146				5.2	3.3716	1.55178		5.23199				5.2	3.43775	1.55178		5.33464				5.2	3.95378	1.55178		6.13541				5.2	3.19429	1.63461		5.22142				5.2	3.20051	1.63461		5.23158				5.2	3.26113
5.3	3.39864	1.53634		5.22148				5.3	3.40563	1.53634		5.23221				5.3	3.47369	1.53634		5.33678				5.3	4.00221	1.53634		6.14876				5.3	3.22318	1.61996		5.22144				5.3	3.22958	1.61996		5.2318				5.3	3.29189
5.4	3.43281	1.52106		5.2215				5.4	3.44	1.52106		5.23244				5.4	3.51001	1.52106		5.33892				5.4	4.05112	1.52106		6.16198				5.4	3.25233	1.60545		5.22146				5.4	3.25891	1.60545		5.23202				5.4	3.32294
5.5	3.46733	1.50592		5.22152				5.5	3.47473	1.50592		5.23266				5.5	3.54671	1.50592		5.34106				5.5	4.10052	1.50592		6.17506				5.5	3.28175	1.59107		5.22148				5.5	3.28851	1.59107		5.23223				5.5	3.35428
5.6	3.50219	1.49094		5.22155				5.6	3.5098	1.49094		5.23289				5.6	3.58378	1.49094		5.3432				5.6	4.15043	1.49094		6.18802				5.6	3.31143	1.57681		5.2215				5.6	3.31837	1.57681		5.23245				5.6	3.38591
5.7	3.53741	1.4761		5.22157				5.7	3.54522	1.4761		5.23311				5.7	3.62125	1.4761		5.34533				5.7	4.20083	1.4761		6.20085				5.7	3.34138	1.56268		5.22153				5.7	3.34851	1.56268		5.23267				5.7	3.41784
5.8	3.57297	1.46141		5.22159				5.8	3.58101	1.46141		5.23334				5.8	3.6591	1.46141		5.34746				5.8	4.25174	1.46141		6.21355				5.8	3.37161	1.54868		5.22155				5.8	3.37893	1.54868		5.23288				5.8	3.45006
5.9	3.6089	1.44687		5.22161				5.9	3.61715	1.44687		5.23356				5.9	3.69735	1.44687		5.34959				5.9	4.30316	1.44687		6.22612				5.9	3.4021	1.53481		5.22157				5.9	3.40961	1.53481		5.2331				5.9	3.48259
6	3.64518	1.43248		5.22164				6	3.65366	1.43248		5.23378				6	3.73599	1.43248		5.35171				6	4.35509	1.43248		6.23857				6	3.43287	1.52106		5.22159				6	3.44058	1.52106		5.23332				6	3.51543
6.1	3.68183	1.41822		5.22166				6.1	3.69054	1.41822		5.23401				6.1	3.77503	1.41822		5.35384				6.1	4.40755	1.41822		6.25089				6.1	3.46392	1.50743		5.22161				6.1	3.47183	1.50743		5.23353				6.1	3.54857
6.2	3.71885	1.40411		5.22168				6.2	3.72779	1.40411		5.23423				6.2	3.81449	1.40411		5.35596				6.2	4.46054	1.40411		6.2631				6.2	3.49525	1.49392		5.22163				6.2	3.50336	1.49392		5.23375				6.2	3.58202
6.3	3.75624	1.39014		5.2217				6.3	3.76542	1.39014		5.23446				6.3	3.85435	1.39014		5.35808				6.3	4.51406	1.39014		6.27518				6.3	3.52687	1.48054		5.22166				6.3	3.53518	1.48054		5.23397				6.3	3.61579
6.4	3.79401	1.37631		5.22173				6.4	3.80342	1.37631		5.23468				6.4	3.89462	1.37631		5.3602				6.4	4.56812	1.37631		6.28714				6.4	3.55877	1.46727		5.22168				6.4	3.56729	1.46727		5.23418				6.4	3.64987
6.5	3.83216	1.36261		5.22175				6.5	3.84181	1.36261		5.23491				6.5	3.93532	1.36261		5.36232				6.5	4.62272	1.36261		6.29898				6.5	3.59096	1.45413		5.2217				6.5	3.59969	1.45413		5.2344				6.5	3.68427
6.6	3.87069	1.34906		5.22177				6.6	3.88059	1.34906		5.23513				6.6	3.97643	1.34906		5.36443				6.6	4.67787	1.34906		6.3107				6.6	3.62344	1.4411		5.22172				6.6	3.63238	1.4411		5.23462				6.6	3.719
6.7	3.90961	1.33563		5.2218				6.7	3.91976	1.33563		5.23535				6.7	4.01798	1.33563		5.36654				6.7	4.73357	1.33563		6.32231				6.7	3.65621	1.42819		5.22174				6.7	3.66537	1.42819		5.23483				6.7	3.75405
6.8	3.94892	1.32234		5.22182				6.8	3.95932	1.32234		5.23558				6.8	4.05996	1.32234		5.36865				6.8	4.78983	1.32234		6.3338				6.8	3.68928	1.41539		5.22176				6.8	3.69866	1.41539		5.23505				6.8	3.78942
6.9	3.98862	1.30918		5.22184				6.9	3.99929	1.30918		5.2358				6.9	4.10237	1.30918		5.37076				6.9	4.84666	1.30918		6.34518				6.9	3.72265	1.40271		5.22179				6.9	3.73226	1.40271		5.23526				6.9	3.82513
7	4.02872	1.29616		5.22186				7	4.03965	1.29616		5.23603				7	4.14522	1.29616		5.37286				7	4.90406	1.29616		6.35644				7	3.75632	1.39014		5.22181				7	3.76615	1.39014		5.23548				7	3.86118
7.1	4.06923	1.28326		5.22189				7.1	4.08043	1.28326		5.23625				7.1	4.18852	1.28326		5.37497				7.1	4.96204	1.28326		6.36759				7.1	3.79029	1.37768		5.22183				7.1	3.80036	1.37768		5.2357				7.1	3.89756
7.2	4.11014	1.27049		5.22191				7.2	4.12161	1.27049		5.23647				7.2	4.23227	1.27049		5.37707				7.2	5.0206	1.27049		6.37863				7.2	3.82458	1.36534		5.22185				7.2	3.83487	1.36534		5.23591				7.2	3.93428
7.3	4.15147	1.25785		5.22193				7.3	4.16321	1.25785		5.2367				7.3	4.27647	1.25785		5.37917				7.3	5.07975	1.25785		6.38956				7.3	3.85917	1.35311		5.22187				7.3	3.8697	1.35311		5.23613				7.3	3.97135
7.4	4.19321	1.24533		5.22195				7.4	4.20523	1.24533		5.23692				7.4	4.32114	1.24533		5.38126				7.4	5.13949	1.24533		6.40038				7.4	3.89407	1.34099		5.2219				7.4	3.90485	1.34099		5.23635				7.4	4.00876
7.5	4.23537	1.23294		5.22198				7.5	4.24768	1.23294		5.23715				7.5	4.36627	1.23294		5.38336				7.5	5.19983	1.23294		6.4111				7.5	3.9293	1.32897		5.22192				7.5	3.94032	1.32897		5.23656				7.5	4.04652
7.6	4.27796	1.22068		5.222				7.6	4.29055	1.22068		5.23737				7.6	4.41186	1.22068		5.38545				7.6	5.26078	1.22068		6.42171				7.6	3.96483	1.31706		5.22194				7.6	3.9761	1.31706		5.23678				7.6	4.08464
7.7	4.32097	1.20853		5.22202				7.7	4.33386	1.20853		5.23759				7.7	4.45793	1.20853		5.38754				7.7	5.32234	1.20853		6.43221				7.7	4.0007	1.30526		5.22196				7.7	4.01221	1.30526		5.23699				7.7	4.12311
7.8	4.36442	1.1965		5.22204				7.8	4.3776	1.1965		5.23782				7.8	4.50448	1.1965		5.38963				7.8	5.38452	1.1965		6.44261				7.8	4.03688	1.29357		5.22198				7.8	4.04865	1.29357		5.23721				7.8	4.16195
7.9	4.4083	1.1846		5.22207				7.9	4.42178	1.1846		5.23804				7.9	4.55151	1.1846		5.39172				7.9	5.44733	1.1846		6.4529				7.9	4.07339	1.28198		5.222				7.9	4.08543	1.28198		5.23743				7.9	4.20114
8	4.45262	1.17281		5.22209				8	4.46642	1.17281		5.23827				8	4.59903	1.17281		5.3938				8	5.51076	1.17281		6.46309				8	4.11024	1.27049		5.22203				8	4.12253	1.27049		5.23764				8	4.24071
8.1	4.49739	1.16114		5.22211				8.1	4.5115	1.16114		5.23849				8.1	4.64705	1.16114		5.39588				8.1	5.57484	1.16114		6.47318				8.1	4.14741	1.25911		5.22205				8.1	4.15997	1.25911		5.23786				8.1	4.28064
8.2	4.54261	1.14959		5.22213				8.2	4.55703	1.14959		5.23871				8.2	4.69556	1.14959		5.39796				8.2	5.63956	1.14959		6.48317				8.2	4.18493	1.24783		5.22207				8.2	4.19775	1.24783		5.23808				8.2	4.32095
8.3	4.58828	1.13815		5.22216				8.3	4.60303	1.13815		5.23894				8.3	4.74458	1.13815		5.40004				8.3	5.70492	1.13815		6.49306				8.3	4.22278	1.23665		5.22209				8.3	4.23588	1.23665		5.23829				8.3	4.36164
8.4	4.63442	1.12683		5.22218				8.4	4.64949	1.12683		5.23916				8.4	4.7941	1.12683		5.40212				8.4	5.77095	1.12683		6.50285				8.4	4.26097	1.22557		5.22211				8.4	4.27435	1.22557		5.23851				8.4	4.40271
8.5	4.68101	1.11561		5.2222				8.5	4.69642	1.11561		5.23939				8.5	4.84414	1.11561		5.40419				8.5	5.83764	1.11561		6.51255				8.5	4.29951	1.21459		5.22213				8.5	4.31317	1.21459		5.23872				8.5	4.44416
8.6	4.72808	1.10451		5.22222				8.6	4.74382	1.10451		5.23961				8.6	4.8947	1.10451		5.40626				8.6	5.905	1.10451		6.52215				8.6	4.3384	1.20371		5.22216				8.6	4.35234	1.20371		5.23894				8.6	4.486
8.7	4.77562	1.09352		5.22225				8.7	4.7917	1.09352		5.23983				8.7	4.94579	1.09352		5.40833				8.7	5.97303	1.09352		6.53165				8.7	4.37764	1.19292		5.22218				8.7	4.39187	1.19292		5.23916				8.7	4.52823
8.8	4.82363	1.08264		5.22227				8.8	4.84006	1.08264		5.24006				8.8	4.99741	1.08264		5.4104				8.8	6.04175	1.08264		6.54106				8.8	4.41724	1.18223		5.2222				8.8	4.43176	1.18223		5.23937				8.8	4.57086
8.9	4.87213	1.07187		5.22229				8.9	4.88892	1.07187		5.24028				8.9	5.04956	1.07187		5.41247				8.9	6.11117	1.07187		6.55037				8.9	4.45719	1.17164		5.22222				8.9	4.47201	1.17164		5.23959				8.9	4.61388
9	4.92112	1.0612		5.22231				9	4.93826	1.0612		5.2405				9	5.10225	1.0612		5.41453				9	6.18127	1.0612		6.55959				9	4.4975	1.16114		5.22224				9	4.51263	1.16114		5.2398				9	4.65731
9.1	4.9706	1.05065		5.22234				9.1	4.9881	1.05065		5.24073				9.1	5.15549	1.05065		5.41659				9.1	6.25209	1.05065		6.56873				9.1	4.53818	1.15074		5.22227				9.1	4.55361	1.15074		5.24002				9.1	4.70114
9.2	5.02058	1.04019		5.22236				9.2	5.03845	1.04019		5.24095				9.2	5.20929	1.04019		5.41865				9.2	6.32361	1.04019		6.57776				9.2	4.57923	1.14043		5.22229				9.2	4.59497	1.14043		5.24024				9.2	4.74539
9.3	5.07106	1.02984		5.22238				9.3	5.0893	1.02984		5.24118				9.3	5.26364	1.02984		5.42071				9.3	6.39585	1.02984		6.58671				9.3	4.62065	1.13021		5.22231				9.3	4.6367	1.13021		5.24045				9.3	4.79005
9.4	5.12204	1.01959		5.2224				9.4	5.14067	1.01959		5.2414				9.4	5.31855	1.01959		5.42277				9.4	6.46882	1.01959		6.59557				9.4	4.66244	1.12008		5.22233				9.4	4.67881	1.12008		5.24067				9.4	4.83512
9.5	5.17354	1.00945		5.22243				9.5	5.19256	1.00945		5.24162				9.5	5.37404	1.00945		5.42482				9.5	6.54253	1.00945		6.60435				9.5	4.70461	1.11005		5.22235				9.5	4.72131	1.11005		5.24088				9.5	4.88062
9.6	5.22556	0.999405		5.22245				9.6	5.24497	0.999405		5.24185				9.6	5.4301	0.999405		5.42687				9.6	6.61697	0.999405		6.61303				9.6	4.74716	1.1001		5.22237				9.6	4.76419	1.1001		5.2411				9.6	4.92655
9.7	5.2781	0.98946		5.22247				9.7	5.29791	0.98946		5.24207				9.7	5.48675	0.98946		5.42892				9.7	6.69216	0.98946		6.62163				9.7	4.7901	1.09025		5.2224				9.7	4.80745	1.09025		5.24131				9.7	4.9729
9.8	5.33117	0.979615		5.22249				9.8	5.35138	0.979615		5.24229				9.8	5.54398	0.979615		5.43097				9.8	6.76811	0.979615		6.63014				9.8	4.83343	1.08048		5.22242				9.8	4.85112	1.08048		5.24153				9.8	5.01969
9.9	5.38477	0.969868		5.22252				9.9	5.40539	0.969868		5.24252				9.9	5.60181	0.969868		5.43301				9.9	6.84482	0.969868		6.63857				9.9	4.87715	1.0708		5.22244				9.9	4.89518	1.0708		5.24175				9.9	5.06691
10	5.43891	0.960217		5.22254				10	5.45995	0.960217		5.24274				10	5.66023	0.960217		5.43506				10	6.9223	0.960217		6.64691				10	4.92126	1.0612		5.22246				10	4.93963	1.0612		5.24196				10	5.11458
10.1	5.4936	0.950663		5.22256				10.1	5.51506	0.950663		5.24296				10.1	5.71927	0.950663		5.4371				10.1	7.00056	0.950663		6.65518				10.1	4.96577	1.0517		5.22248				10.1	4.9845	1.0517		5.24218				10.1	5.16269
10.2	5.54883	0.941204		5.22258				10.2	5.57072	0.941204		5.24319				10.2	5.77891	0.941204		5.43914				10.2	7.07961	0.941204		6.66336				10.2	5.01068	1.04227		5.2225				10.2	5.02977	1.04227		5.24239				10.2	5.21125
10.3	5.60463	0.931839		5.22261				10.3	5.62695	0.931839		5.24341				10.3	5.83918	0.931839		5.44117				10.3	7.15945	0.931839		6.67145				10.3	5.05601	1.03294		5.22253				10.3	5.07545	1.03294		5.24261				10.3	5.26027
10.4	5.66098	0.922567		5.22263				10.4	5.68374	0.922567		5.24363				10.4	5.90007	0.922567		5.44321				10.4	7.24009	0.922567		6.67947				10.4	5.10174	1.02368		5.22255				10.4	5.12154	1.02368		5.24282				10.4	5.30975
10.5	5.7179	0.913387		5.22265				10.5	5.74111	0.913387		5.24386				10.5	5.96159	0.913387		5.44524				10.5	7.32155	0.913387		6.68741				10.5	5.14788	1.01451		5.22257				10.5	5.16806	1.01451		5.24304				10.5	5.35968
10.6	5.77539	0.904299		5.22267				10.6	5.79906	0.904299		5.24408				10.6	6.02375	0.904299		5.44727				10.6	7.40382	0.904299		6.69527				10.6	5.19444	1.00542		5.22259				10.6	5.21499	1.00542		5.24326				10.6	5.41009
10.7	5.83345	0.895301		5.2227				10.7	5.85759	0.895301		5.2443				10.7	6.08656	0.895301		5.4493				10.7	7.48692	0.895301		6.70305				10.7	5.24142	0.996411		5.22261				10.7	5.26236	0.996411		5.24347				10.7	5.46096
10.8	5.89211	0.886392		5.22272				10.8	5.91671	0.886392		5.24453				10.8	6.15002	0.886392		5.45133				10.8	7.57085	0.886392		6.71075				10.8	5.28883	0.987484		5.22264				10.8	5.31015	0.987484		5.24369				10.8	5.51232
10.9	5.95135	0.877573		5.22274				10.9	5.97643	0.877573		5.24475				10.9	6.21413	0.877573		5.45335				10.9	7.65563	0.877573		6.71837				10.9	5.33667	0.978636		5.22266				10.9	5.35838	0.978636		5.2439				10.9	5.56415
11	6.01119	0.868841		5.22276				11	6.03675	0.868841		5.24497				11	6.27891	0.868841		5.45538				11	7.74126	0.868841		6.72593				11	5.38494	0.969868		5.22268				11	5.40704	0.969868		5.24412				11	5.61646
11.1	6.07163	0.860196		5.22279				11.1	6.09768	0.860196		5.2452				11.1	6.34437	0.860196		5.4574				11.1	7.82775	0.860196		6.7334				11.1	5.43364	0.961178		5.2227				11.1	5.45615	0.961178		5.24433				11.1	5.66927
11.2	6.13267	0.851637		5.22281				11.2	6.15922	0.851637		5.24542				11.2	6.4105	0.851637		5.45941				11.2	7.91511	0.851637		6.7408				11.2	5.48279	0.952566		5.22272				11.2	5.5057	0.952566		5.24455				11.2	5.72257
11.3	6.19434	0.843163		5.22283				11.3	6.22139	0.843163		5.24564				11.3	6.47732	0.843163		5.46143				11.3	8.00335	0.843163		6.74813				11.3	5.53238	0.944032		5.22274				11.3	5.55571	0.944032		5.24476				11.3	5.77637
11.4	6.25662	0.834773		5.22285				11.4	6.28418	0.834773		5.24587				11.4	6.54483	0.834773		5.46345				11.4	8.09248	0.834773		6.75538				11.4	5.58242	0.935574		5.22277				11.4	5.60616	0.935574		5.24498				11.4	5.83067
11.5	6.31952	0.826467		5.22288				11.5	6.34761	0.826467		5.24609				11.5	6.61304	0.826467		5.46546				11.5	8.1825	0.826467		6.76256				11.5	5.63291	0.927191		5.22279				11.5	5.65708	0.927191		5.24519				11.5	5.88548
11.6	6.38306	0.818243		5.2229				11.6	6.41168	0.818243		5.24631				11.6	6.68196	0.818243		5.46747				11.6	8.27342	0.818243		6.76967				11.6	5.68386	0.918884		5.22281				11.6	5.70846	0.918884		5.24541				11.6	5.9408
11.7	6.44724	0.810102		5.22292				11.7	6.47639	0.810102		5.24654				11.7	6.75159	0.810102		5.46948				11.7	8.36526	0.810102		6.77671				11.7	5.73527	0.910651		5.22283				11.7	5.7603	0.910651		5.24563				11.7	5.99664
11.8	6.51207	0.802041		5.22295				11.8	6.54176	0.802041		5.24676				11.8	6.82195	0.802041		5.47149				11.8	8.45803	0.802041		6.78368				11.8	5.78715	0.902492		5.22285				11.8	5.81262	0.902492		5.24584				11.8	6.053
11.9	6.57754	0.794061		5.22297				11.9	6.60778	0.794061		5.24698				11.9	6.89304	0.794061		5.47349				11.9	8.55172	0.794061		6.79058				11.9	5.83949	0.894406		5.22287				11.9	5.86541	0.894406		5.24606				11.9	6.10988
12	6.64368	0.78616		5.22299				12	6.67448	0.78616		5.2472				12	6.96486	0.78616		5.47549				12	8.64636	0.78616		6.79742				12	5.89231	0.886392		5.2229				12	5.91868	0.886392		5.24627				12	6.1673
12.1	6.71048	0.778337		5.22301				12.1	6.74184	0.778337		5.24743				12.1	7.03743	0.778337		5.47749				12.1	8.74194	0.778337		6.80418				12.1	5.9456	0.878451		5.22292				12.1	5.97243	0.878451		5.24649				12.1	6.22526
12.2	6.77795	0.770593		5.22304				12.2	6.80989	0.770593		5.24765				12.2	7.11075	0.770593		5.47949				12.2	8.83849	0.770593		6.81088				12.2	5.99938	0.87058		5.22294				12.2	6.02667	0.87058		5.2467				12.2	6.28375
12.3	6.8461	0.762925		5.22306				12.3	6.87862	0.762925		5.24787				12.3	7.18483	0.762925		5.48149				12.3	8.93601	0.762925		6.81751				12.3	6.05364	0.86278		5.22296				12.3	6.08141	0.86278		5.24692				12.3	6.34279
12.4	6.91493	0.755334		5.22308				12.4	6.94805	0.755334		5.2481				12.4	7.25968	0.755334		5.48348				12.4	9.03451	0.755334		6.82407				12.4	6.1084	0.85505		5.22298				12.4	6.13664	0.85505		5.24713				12.4	6.40239
12.5	6.98446	0.747818		5.2231				12.5	7.01818	0.747818		5.24832				12.5	7.33531	0.747818		5.48548				12.5	9.134	0.747818		6.83057				12.5	6.16365	0.847389		5.22301				12.5	6.19237	0.847389		5.24735				12.5	6.46254
12.6	7.05468	0.740377		5.22313				12.6	7.08901	0.740377		5.24854				12.6	7.41172	0.740377		5.48747				12.6	9.23449	0.740377		6.837				12.6	6.21939	0.839797		5.22303				12.6	6.24861	0.839797		5.24756				12.6	6.52325
12.7	7.12561	0.73301		5.22315				12.7	7.16056	0.73301		5.24876				12.7	7.48892	0.73301		5.48946				12.7	9.33598	0.73301		6.84337				12.7	6.27565	0.832272		5.22305				12.7	6.30536	0.832272		5.24778				12.7	6.58454
12.8	7.19726	0.725717		5.22317				12.8	7.23283	0.725717		5.24899				12.8	7.56692	0.725717		5.49144				12.8	9.4385	0.725717		6.84968				12.8	6.33241	0.824816		5.22307				12.8	6.36263	0.824816		5.24799				12.8	6.64639
12.9	7.26962	0.718496		5.22319				12.9	7.30583	0.718496		5.24921				12.9	7.64573	0.718496		5.49343				12.9	9.54205	0.718496		6.85592				12.9	6.38969	0.817426		5.22309				12.9	6.42041	0.817426		5.24821				12.9	6.70882
13	7.34272	0.711347		5.22322				13	7.37957	0.711347		5.24943				13	7.72536	0.711347		5.49541				13	9.64664	0.711347		6.8621				13	6.44748	0.810102		5.22311				13	6.47872	0.810102		5.24842				13	6.77184
13.1	7.41654	0.704269		5.22324				13.1	7.45405	0.704269		5.24966				13.1	7.80582	0.704269		5.49739				13.1	9.75228	0.704269		6.86822				13.1	6.5058	0.802844		5.22314				13.1	6.53756	0.802844		5.24864				13.1	6.83544
13.2	7.49111	0.697261		5.22326				13.2	7.52929	0.697261		5.24988				13.2	7.8871	0.697261		5.49937				13.2	9.85898	0.697261		6.87428				13.2	6.56464	0.79565		5.22316				13.2	6.59693	0.79565		5.24885				13.2	6.89964
13.3	7.56643	0.690323		5.22328				13.3	7.60528	0.690323		5.2501				13.3	7.96923	0.690323		5.50135				13.3	9.96676	0.690323		6.88028				13.3	6.62402	0.788522		5.22318				13.3	6.65685	0.788522		5.24907				13.3	6.96443
13.4	7.64251	0.683454		5.22331				13.4	7.68204	0.683454		5.25032				13.4	8.05221	0.683454		5.50332				13.4	10.0756	0.683454		6.88622				13.4	6.68393	0.781457		5.2232				13.4	6.7173	0.781457		5.24928				13.4	7.02984
13.5	7.71935	0.676654		5.22333				13.5	7.75958	0.676654		5.25055				13.5	8.13606	0.676654		5.50529				13.5	10.1856	0.676654		6.8921				13.5	6.74438	0.774455		5.22322				13.5	6.77831	0.774455		5.2495				13.5	7.09585
13.6	7.79697	0.669921		5.22335				13.6	7.83789	0.669921		5.25077				13.6	8.22077	0.669921		5.50726				13.6	10.2966	0.669921		6.89792				13.6	6.80539	0.767516		5.22324				13.6	6.83987	0.767516		5.24971				13.6	7.16248
13.7	7.87536	0.663255		5.22337				13.7	7.917	0.663255		5.25099				13.7	8.30636	0.663255		5.50923				13.7	10.4088	0.663255		6.90369				13.7	6.86694	0.76064		5.22327				13.7	6.90199	0.76064		5.24993				13.7	7.22973
13.8	7.95454	0.656656		5.2234				13.8	7.99691	0.656656		5.25121				13.8	8.39283	0.656656		5.5112				13.8	10.5221	0.656656		6.90939				13.8	6.92905	0.753825		5.22329				13.8	6.96467	0.753825		5.25014				13.8	7.29761
13.9	8.03452	0.650122		5.22342				13.9	8.07762	0.650122		5.25144				13.9	8.4802	0.650122		5.51317				13.9	10.6365	0.650122		6.91504				13.9	6.99172	0.747071		5.22331				13.9	7.02793	0.747071		5.25036				13.9	7.36613
14	8.11531	0.643653		5.22344				14	8.15915	0.643653		5.25166				14	8.56848	0.643653		5.51513				14	10.7521	0.643653		6.92064				14	7.05496	0.740377		5.22333				14	7.09175	0.740377		5.25057				14	7.43528
14.1	8.1969	0.637249		5.22346				14.1	8.2415	0.637249		5.25188				14.1	8.65767	0.637249		5.51709				14.1	10.8689	0.637249		6.92617				14.1	7.11877	0.733744		5.22335				14.1	7.15616	0.733744		5.25079				14.1	7.50508
14.2	8.27932	0.630908		5.22349				14.2	8.32468	0.630908		5.2521				14.2	8.74779	0.630908		5.51905				14.2	10.9868	0.630908		6.93166				14.2	7.18316	0.72717		5.22338				14.2	7.22115	0.72717		5.251				14.2	7.57553
14.3	8.36256	0.62463		5.22351				14.3	8.4087	0.62463		5.25233				14.3	8.83884	0.62463		5.52101				14.3	11.1059	0.62463		6.93709				14.3	7.24813	0.720654		5.2234				14.3	7.28673	0.720654		5.25122				14.3	7.64664
14.4	8.44664	0.618415		5.22353				14.4	8.49357	0.618415		5.25255				14.4	8.93083	0.618415		5.52296				14.4	11.2262	0.618415		6.94246				14.4	7.31369	0.714198		5.22342				14.4	7.35291	0.714198		5.25143				14.4	7.71841
14.5	8.53157	0.612262		5.22355				14.5	8.57929	0.612262		5.25277				14.5	9.02378	0.612262		5.52491				14.5	11.3477	0.612262		6.94778				14.5	7.37984	0.707799		5.22344				14.5	7.41969	0.707799		5.25165				14.5	7.79086
14.6	8.61735	0.60617		5.22358				14.6	8.66588	0.60617		5.25299				14.6	9.11769	0.60617		5.52687				14.6	11.4705	0.60617		6.95305				14.6	7.44659	0.701457		5.22346				14.6	7.48707	0.701457		5.25186				14.6	7.86398
14.7	8.70399	0.600138		5.2236				14.7	8.75335	0.600138		5.25322				14.7	9.21257	0.600138		5.52881				14.7	11.5944	0.600138		6.95826				14.7	7.51394	0.695172		5.22348				14.7	7.55507	0.695172		5.25208				14.7	7.93778
14.8	8.79151	0.594167		5.22362				14.8	8.84169	0.594167		5.25344				14.8	9.30844	0.594167		5.53076				14.8	11.7197	0.594167		6.96343				14.8	7.5819	0.688944		5.22351				14.8	7.62368	0.688944		5.25229				14.8	8.01227
14.9	8.8799	0.588255		5.22364				14.9	8.93093	0.588255		5.25366				14.9	9.40529	0.588255		5.53271				14.9	11.8461	0.588255		6.96854				14.9	7.65048	0.682771		5.22353				14.9	7.69292	0.682771		5.25251				14.9	8.08745
15	8.96919	0.582401		5.22367				15	9.02107	0.582401		5.25388				15	9.50316	0.582401		5.53465				15	11.9739	0.582401		6.9736				15	7.71968	0.676654		5.22355				15	7.76279	0.676654		5.25272				15	8.16334
15.1	9.05937	0.576606		5.22369				15.1	9.11212	0.576606		5.25411				15.1	9.60203	0.576606		5.53659				15.1	12.1029	0.576606		6.97861				15.1	7.7895	0.670591		5.22357				15.1	7.83329	0.670591		5.25293				15.1	8.23994
15.2	9.15046	0.570869		5.22371				15.2	9.20409	0.570869		5.25433				15.2	9.70193	0.570869		5.53853				15.2	12.2332	0.570869		6.98357				15.2	7.85995	0.664583		5.22359				15.2	7.90443	0.664583		5.25315				15.2	8.31725
15.3	9.24246	0.565189		5.22373				15.3	9.29698	0.565189		5.25455				15.3	9.80287	0.565189		5.54047				15.3	12.3649	0.565189		6.98848				15.3	7.93105	0.658629		5.22361				15.3	7.97622	0.658629		5.25336				15.3	8.39528
15.4	9.33539	0.559565		5.22376				15.4	9.39082	0.559565		5.25477				15.4	9.90485	0.559565		5.54241				15.4	12.4978	0.559565		6.99334				15.4	8.00278	0.652728		5.22364				15.4	8.04865	0.652728		5.25358				15.4	8.47405
15.5	9.42925	0.553997		5.22378				15.5	9.4856	0.553997		5.255				15.5	10.0079	0.553997		5.54434				15.5	12.6321	0.553997		6.99816				15.5	8.07517	0.646879		5.22366				15.5	8.12175	0.646879		5.25379				15.5	8.55354
15.6	9.52406	0.548485		5.2238				15.6	9.58134	0.548485		5.25522				15.6	10.112	0.548485		5.54627				15.6	12.7678	0.548485		7.00293				15.6	8.1482	0.641084		5.22368				15.6	8.19551	0.641084		5.25401				15.6	8.63378
15.7	9.61982	0.543027		5.22382				15.7	9.67804	0.543027		5.25544				15.7	10.2172	0.543027		5.5482				15.7	12.9048	0.543027		7.00764				15.7	8.2219	0.63534		5.2237				15.7	8.26994	0.63534		5.25422				15.7	8.71477
15.8	9.71654	0.537624		5.22385				15.8	9.77572	0.537624		5.25566				15.8	10.3234	0.537624		5.55013				15.8	13.0432	0.537624		7.01232				15.8	8.29627	0.629647		5.22372				15.8	8.34505	0.629647		5.25444				15.8	8.79651
15.9	9.81423	0.532275		5.22387				15.9	9.87438	0.532275		5.25588				15.9	10.4308	0.532275		5.55206				15.9	13.1829	0.532275		7.01694				15.9	8.37131	0.624006		5.22374				15.9	8.42084	0.624006		5.25465				15.9	8.87902
16	9.91291	0.526979		5.22389				16	9.97404	0.526979		5.25611				16	10.5393	0.526979		5.55398				16	13.3241	0.526979		7.02152				16	8.44702	0.618415		5.22377				16	8.49731	0.618415		5.25487				16	8.96229
16.1	10.0126	0.521735		5.22391				16.1	10.0747	0.521735		5.25633				16.1	10.6489	0.521735		5.5559				16.1	13.4667	0.521735		7.02606				16.1	8.52343	0.612874		5.22379				16.1	8.57448	0.612874		5.25508				16.1	9.04634
16.2	10.1133	0.516544		5.22394				16.2	10.1764	0.516544		5.25655				16.2	10.7596	0.516544		5.55782				16.2	13.6107	0.516544		7.03054				16.2	8.60052	0.607383		5.22381				16.2	8.65235	0.607383		5.25529				16.2	9.13118
16.3	10.2149	0.511404		5.22396				16.3	10.2791	0.511404		5.25677				16.3	10.8715	0.511404		5.55974				16.3	13.7562	0.511404		7.03499				16.3	8.67831	0.601941		5.22383				16.3	8.73093	0.601941		5.25551				16.3	9.21681
16.4	10.3176	0.506315		5.22398				16.4	10.3828	0.506315		5.25699				16.4	10.9846	0.506315		5.56166				16.4	13.9032	0.506315		7.03939				16.4	8.7568	0.596548		5.22385				16.4	8.81022	0.596548		5.25572				16.4	9.30324
16.5	10.4214	0.501277		5.224				16.5	10.4876	0.501277		5.25722				16.5	11.0988	0.501277		5.56357				16.5	14.0516	0.501277		7.04374				16.5	8.83601	0.591203		5.22388				16.5	8.89024	0.591203		5.25594				16.5	9.39047
16.6	10.5262	0.49629		5.22403				16.6	10.5935	0.49629		5.25744				16.6	11.2142	0.49629		5.56548				16.6	14.2015	0.49629		7.04806				16.6	8.91593	0.585906		5.2239				16.6	8.97098	0.585906		5.25615				16.6	9.47852
16.7	10.632	0.491352		5.22405				16.7	10.7004	0.491352		5.25766				16.7	11.3308	0.491352		5.5674				16.7	14.3529	0.491352		7.05233				16.7	8.99657	0.580657		5.22392				16.7	9.05245	0.580657		5.25637				16.7	9.56738
16.8	10.7389	0.486462		5.22407				16.8	10.8084	0.486462		5.25788				16.8	11.4486	0.486462		5.5693				16.8	14.5059	0.486462		7.05655				16.8	9.07794	0.575454		5.22394				16.8	9.13466	0.575454		5.25658				16.8	9.65708
16.9	10.8469	0.481622		5.22409				16.9	10.9175	0.481622		5.2581				16.9	11.5676	0.481622		5.57121				16.9	14.6603	0.481622		7.06074				16.9	9.16005	0.570298		5.22396				16.9	9.21762	0.570298		5.25679				16.9	9.74762
17	10.9559	0.47683		5.22412				17	11.0277	0.47683		5.25833				17	11.6878	0.47683		5.57312				17	14.8164	0.47683		7.06488				17	9.2429	0.565189		5.22398				17	9.30133	0.565189		5.25701				17	9.83899
17.1	11.0661	0.472085		5.22414				17.1	11.139	0.472085		5.25855				17.1	11.8093	0.472085		5.57502				17.1	14.974	0.472085		7.06899				17.1	9.3265	0.560125		5.22401				17.1	9.3858	0.560125		5.25722				17.1	9.93122
17.2	11.1774	0.467388		5.22416				17.2	11.2514	0.467388		5.25877				17.2	11.9321	0.467388		5.57692				17.2	15.1331	0.467388		7.07305				17.2	9.41086	0.555106		5.22403				17.2	9.47104	0.555106		5.25744				17.2	10.0243
17.3	11.2897	0.462737		5.22418				17.3	11.365	0.462737		5.25899				17.3	12.0561	0.462737		5.57882				17.3	15.2939	0.462737		7.07707				17.3	9.49598	0.550133		5.22405				17.3	9.55706	0.550133		5.25765				17.3	10.1183
17.4	11.4033	0.458133		5.22421				17.4	11.4797	0.458133		5.25921				17.4	12.1814	0.458133		5.58072				17.4	15.4563	0.458133		7.08105				17.4	9.58187	0.545204		5.22407				17.4	9.64385	0.545204		5.25786				17.4	10.2131
17.5	11.5179	0.453575		5.22423				17.5	11.5955	0.453575		5.25944				17.5	12.308	0.453575		5.58261				17.5	15.6203	0.453575		7.08499				17.5	9.66853	0.540319		5.22409				17.5	9.73143	0.540319		5.25808				17.5	10.3088
17.6	11.6337	0.449061		5.22425				17.6	11.7126	0.449061		5.25966				17.6	12.436	0.449061		5.58451				17.6	15.786	0.449061		7.08889				17.6	9.75598	0.535478		5.22411				17.6	9.81981	0.535478		5.25829				17.6	10.4054
17.7	11.7507	0.444593		5.22427				17.7	11.8308	0.444593		5.25988				17.7	12.5652	0.444593		5.5864				17.7	15.9534	0.444593		7.09276				17.7	9.84422	0.53068		5.22414				17.7	9.90899	0.53068		5.25851				17.7	10.503
17.8	11.8688	0.440169		5.2243				17.8	11.9502	0.440169		5.2601				17.8	12.6958	0.440169		5.58829				17.8	16.1224	0.440169		7.09658				17.8	9.93326	0.525926		5.22416				17.8	9.99898	0.525926		5.25872				17.8	10.6014
17.9	11.9882	0.43579		5.22432				17.9	12.0708	0.43579		5.26032				17.9	12.8277	0.43579		5.59018				17.9	16.2931	0.43579		7.10037				17.9	10.0231	0.521214		5.22418				17.9	10.0898	0.521214		5.25894				17.9	10.7007
18	12.1087	0.431454		5.22434				18	12.1926	0.431454		5.26054				18	12.961	0.431454		5.59206				18	16.4655	0.431454		7.10412				18	10.1138	0.516544		5.2242				18	10.1814	0.516544		5.25915				18	10.801
18.1	12.2304	0.42716		5.22436				18.1	12.3157	0.42716		5.26077				18.1	13.0957	0.42716		5.59395				18.1	16.6397	0.42716		7.10783				18.1	10.2052	0.511916		5.22422				18.1	10.2739	0.511916		5.25936				18.1	10.9022
18.2	12.3534	0.42291		5.22439				18.2	12.44	0.42291		5.26099				18.2	13.2317	0.42291		5.59583				18.2	16.8156	0.42291		7.11151				18.2	10.2975	0.507329		5.22425				18.2	10.3672	0.507329		5.25958				18.2	11.0043
18.3	12.4776	0.418702		5.22441				18.3	12.5655	0.418702		5.26121				18.3	13.3692	0.418702		5.59771				18.3	16.9933	0.418702		7.11514				18.3	10.3907	0.502784		5.22427				18.3	10.4613	0.502784		5.25979				18.3	11.1074
18.4	12.6031	0.414536		5.22443				18.4	12.6923	0.414536		5.26143				18.4	13.5081	0.414536		5.59959				18.4	17.1728	0.414536		7.11875				18.4	10.4847	0.498279		5.22429				18.4	10.5563	0.498279		5.26				18.4	11.2115
18.5	12.7298	0.410411		5.22445				18.5	12.8204	0.410411		5.26165				18.5	13.6484	0.410411		5.60146				18.5	17.3541	0.410411		7.12231				18.5	10.5795	0.493814		5.22431				18.5	10.6522	0.493814		5.26022				18.5	11.3165
18.6	12.8578	0.406328		5.22448				18.6	12.9498	0.406328		5.26187				18.6	13.7902	0.406328		5.60334				18.6	17.5372	0.406328		7.12584				18.6	10.6752	0.48939		5.22433				18.6	10.749	0.48939		5.26043				18.6	11.4225
18.7	12.9871	0.402285		5.2245				18.7	13.0805	0.402285		5.2621				18.7	13.9334	0.402285		5.60521				18.7	17.7221	0.402285		7.12934				18.7	10.7717	0.485005		5.22435				18.7	10.8466	0.485005		5.26065				18.7	11.5295
18.8	13.1177	0.398282		5.22452				18.8	13.2125	0.398282		5.26232				18.8	14.0782	0.398282		5.60708				18.8	17.9089	0.398282		7.1328				18.8	10.8692	0.48066		5.22438				18.8	10.9451	0.48066		5.26086				18.8	11.6375
18.9	13.2495	0.394319		5.22455				18.9	13.3459	0.394319		5.26254				18.9	14.2244	0.394319		5.60895				18.9	18.0976	0.394319		7.13623				18.9	10.9675	0.476353		5.2244				18.9	11.0445	0.476353		5.26107				18.9	11.7465
19	13.3828	0.390395		5.22457				19	13.4806	0.390395		5.26276				19	14.3721	0.390395		5.61082				19	18.2882	0.390395		7.13962				19	11.0667	0.472085		5.22442				19	11.1448	0.472085		5.26129				19	11.8565
19.1	13.5173	0.386511		5.22459				19.1	13.6166	0.386511		5.26298				19.1	14.5214	0.386511		5.61268				19.1	18.4807	0.386511		7.14298				19.1	11.1668	0.467856		5.22444				19.1	11.246	0.467856		5.2615				19.1	11.9676
19.2	13.6532	0.382665		5.22461				19.2	13.7541	0.382665		5.2632				19.2	14.6722	0.382665		5.61455				19.2	18.6751	0.382665		7.1463				19.2	11.2678	0.463664		5.22446				19.2	11.3481	0.463664		5.26172				19.2	12.0796
19.3	13.7905	0.378857		5.22464				19.3	13.8929	0.378857		5.26342				19.3	14.8246	0.378857		5.61641				19.3	18.8715	0.378857		7.1496				19.3	11.3697	0.45951		5.22448				19.3	11.4512	0.45951		5.26193				19.3	12.1927
19.4	13.9292	0.375088		5.22466				19.4	14.0331	0.375088		5.26365				19.4	14.9785	0.375088		5.61827				19.4	19.0698	0.375088		7.15286				19.4	11.4725	0.455393		5.22451				19.4	11.5552	0.455393		5.26214				19.4	12.3069
19.5	14.0692	0.371355		5.22468				19.5	14.1747	0.371355		5.26387				19.5	15.1341	0.371355		5.62013				19.5	19.2702	0.371355		7.15608				19.5	11.5763	0.451312		5.22453				19.5	11.6601	0.451312		5.26236				19.5	12.4222
19.6	14.2107	0.36766		5.2247				19.6	14.3178	0.36766		5.26409				19.6	15.2912	0.36766		5.62198				19.6	19.4725	0.36766		7.15928				19.6	11.681	0.447269		5.22455				19.6	11.766	0.447269		5.26257				19.6	12.5385
19.7	14.3536	0.364002		5.22473				19.7	14.4623	0.364002		5.26431				19.7	15.45	0.364002		5.62384				19.7	19.6769	0.364002		7.16244				19.7	11.7867	0.443261		5.22457				19.7	11.8729	0.443261		5.26278				19.7	12.6559
19.8	14.4979	0.36038		5.22475				19.8	14.6083	0.36038		5.26453				19.8	15.6104	0.36038		5.62569				19.8	19.8834	0.36038		7.16557				19.8	11.8933	0.43929		5.22459				19.8	11.9807	0.43929		5.263				19.8	12.7743
19.9	14.6436	0.356794		5.22477				19.9	14.7557	0.356794		5.26475				19.9	15.7725	0.356794		5.62754				19.9	20.0919	0.356794		7.16867				19.9	12.0008	0.435354		5.22461				19.9	12.0895	0.435354		5.26321				19.9	12.8939
20	14.7909	0.353244		5.22479				20	14.9046	0.353244		5.26497				20	15.9363	0.353244		5.62939				20	20.3025	0.353244		7.17174				20	12.1094	0.431454		5.22464				20	12.1993	0.431454		5.26342				20	13.0146
[truncated: 19 more columns]

## Sheet: V11-20
Table SB3. Simulated changes in the ISR and the VS of substrate and inoculum under various variants.								Table S3. Continued….								Table S3. Continued….								Table S3. Continued….								Table S3. Continued….								Table S3. Continued….
V11	Go to Variants							V12	Go to Variants							V13	Go to Variants							V14	Go to Variants							V15	Go to Variants							V16	Go to Variants							V17	Go to Variants
	Variables	Abbreviation		Values	Units	Remarks			Variables	Abbreviation		Values	Units	Remarks			Variables	Abbreviation		Values	Units	Remarks			Variables	Abbreviation		Values	Units	Remarks			Variables	Abbreviation		Values	Units	Remarks			Variables	Abbreviation		Values	Units	Remarks			Variables
	k of inoculum:	ki		0.01	1/day	From V11			k of inoculum:	ki		0.1	1/day	From V12			k of inoculum:	ki		0.0001	1/day	From V13			k of inoculum:	ki		0.001	1/day	From V14			k of inoculum:	ki		0.01	1/day	From V15			k of inoculum:	ki		0.1	1/day	From V16			k of inoculum:
	k of substrate:	ks		0.08	1/day	From V11			k of substrate:	ks		0.08	1/day	From V12			k of substrate:	ks		0.07	1/day	From V13			k of substrate:	ks		0.07	1/day	From V14			k of substrate:	ks		0.07	1/day	From V15			k of substrate:	ks		0.07	1/day	From V16			k of substrate:
	density of substrate:	rs		1.56	g/mL				density of substrate:	rs		1.56	g/mL				density of substrate:	rs		1.56	g/mL				density of substrate:	rs		1.56	g/mL				density of substrate:	rs		1.56	g/mL				density of substrate:	rs		1.56	g/mL				density of substrate:
	density of inoculum:	ri		0.871	g/mL				density of inoculum:	ri		0.871	g/mL				density of inoculum:	ri		0.871	g/mL				density of inoculum:	ri		0.871	g/mL				density of inoculum:	ri		0.871	g/mL				density of inoculum:	ri		0.871	g/mL				density of inoculum:
	Percent Dry Matter of substrate:	PDMs		0.911708	decimal				Percent Dry Matter of substrate:	PDMs		0.911708	decimal				Percent Dry Matter of substrate:	PDMs		0.911708	decimal				Percent Dry Matter of substrate:	PDMs		0.911708	decimal				Percent Dry Matter of substrate:	PDMs		0.911708	decimal				Percent Dry Matter of substrate:	PDMs		0.911708	decimal				Percent Dry Matter of substrate:
	Percent Volatile Matter of substrate:	PVSs		0.999849	decimal				Percent Volatile Matter of substrate:	PVSs		0.999849	decimal				Percent Volatile Matter of substrate:	PVSs		0.999849	decimal				Percent Volatile Matter of substrate:	PVSs		0.999849	decimal				Percent Volatile Matter of substrate:	PVSs		0.999849	decimal				Percent Volatile Matter of substrate:	PVSs		0.999849	decimal				Percent Volatile Matter of substrate:
	Volume of substrate:	Vs		1.83548	mL				Volume of substrate:	Vs		1.83548	mL				Volume of substrate:	Vs		1.83548	mL				Volume of substrate:	Vs		1.83548	mL				Volume of substrate:	Vs		1.83548	mL				Volume of substrate:	Vs		1.83548	mL				Volume of substrate:
	Percent Dry Matter of inoculum:	PDMi		0.0402036	decimal				Percent Dry Matter of inoculum:	PDMi		0.0402036	decimal				Percent Dry Matter of inoculum:	PDMi		0.0402036	decimal				Percent Dry Matter of inoculum:	PDMi		0.0402036	decimal				Percent Dry Matter of inoculum:	PDMi		0.0402036	decimal				Percent Dry Matter of inoculum:	PDMi		0.0402036	decimal				Percent Dry Matter of inoculum:
	Percent Volatile Solid of inoculum:	PVSi		0.604692	decimal				Percent Volatile Solid of inoculum:	PVSi		0.604692	decimal				Percent Volatile Solid of inoculum:	PVSi		0.604692	decimal				Percent Volatile Solid of inoculum:	PVSi		0.604692	decimal				Percent Volatile Solid of inoculum:	PVSi		0.604692	decimal				Percent Volatile Solid of inoculum:	PVSi		0.604692	decimal				Percent Volatile Solid of inoculum:
	Volume of inoculum:	Vi		246.534	mL				Volume of inoculum:	Vi		246.534	mL				Volume of inoculum:	Vi		246.534	mL				Volume of inoculum:	Vi		246.534	mL				Volume of inoculum:	Vi		246.534	mL				Volume of inoculum:	Vi		246.534	mL				Volume of inoculum:
	Reactor working volume:	Vw		248.369	mL				Reactor working volume:	Vw		248.369	mL				Reactor working volume:	Vw		248.369	mL				Reactor working volume:	Vw		248.369	mL				Reactor working volume:	Vw		248.369	mL				Reactor working volume:	Vw		248.369	mL				Reactor working volume:
	Note: Yellow highlighted values can be modified by the user!	ki/ks		0.125	Unitless				Note: Yellow highlighted values can be modified by the user!	ki/ks		1.25	Unitless				Note: Yellow highlighted values can be modified by the user!	ki/ks		0.00142857	Unitless				Note: Yellow highlighted values can be modified by the user!	ki/ks		0.0142857	Unitless				Note: Yellow highlighted values can be modified by the user!	ki/ks		0.142857	Unitless				Note: Yellow highlighted values can be modified by the user!	ki/ks		1.42857	Unitless				Note: Yellow highlighted values can be modified by the user!
	VS removed (Initial - final)			2.08316	g				VS removed (Initial - final)			2.08316	g				VS removed (Initial - final)			1.96649	g				VS removed (Initial - final)			1.96649	g				VS removed (Initial - final)			1.96649	g				VS removed (Initial - final)			1.96649	g				VS removed (Initial - final)
time, [days]	Inoculum to Substrate Ratio, [ISR]	Mass of volatile solid of substrate, [VSs, g]		Mass of volatile solid of inoculum, [Vsi, g]				time, [days]	Inoculum to Substrate Ratio, [ISR]	Mass of volatile solid of substrate, [VSs, g]		Mass of volatile solid of inoculum, [Vsi, g]				time, [days]	Inoculum to Substrate Ratio, [ISR]	Mass of volatile solid of substrate, [VSs, g]		Mass of volatile solid of inoculum, [Vsi, g]				time, [days]	Inoculum to Substrate Ratio, [ISR]	Mass of volatile solid of substrate, [VSs, g]		Mass of volatile solid of inoculum, [Vsi, g]				time, [days]	Inoculum to Substrate Ratio, [ISR]	Mass of volatile solid of substrate, [VSs, g]		Mass of volatile solid of inoculum, [Vsi, g]				time, [days]	Inoculum to Substrate Ratio, [ISR]	Mass of volatile solid of substrate, [VSs, g]		Mass of volatile solid of inoculum, [Vsi, g]				time, [days]	Inoculum to Substrate Ratio, [ISR]
0	2	2.61014		5.22028				0	2	2.61014		5.22028				0	2	2.61014		5.22028				0	2	2.61014		5.22028				0	2	2.61014		5.22028				0	2	2.61014		5.22028				0	2
0.1	2.01687	2.58934		5.22237				0.1	2.02407	2.58934		5.24101				0.1	2.01406	2.59193		5.2203				0.1	2.01412	2.59193		5.22048				0.1	2.01481	2.59193		5.22225				0.1	2.0216	2.59193		5.23985				0.1	2.01204
0.2	2.03388	2.56871		5.22445				0.2	2.04832	2.56871		5.26153				0.2	2.02821	2.57385		5.22032				0.2	2.02835	2.57385		5.22068				0.2	2.02972	2.57385		5.22421				0.2	2.04333	2.57385		5.25922				0.2	2.02416
0.3	2.05103	2.54824		5.22652				0.3	2.07274	2.54824		5.28185				0.3	2.04247	2.5559		5.22034				0.3	2.04267	2.5559		5.22087				0.3	2.04475	2.5559		5.22617				0.3	2.06518	2.5559		5.2784				0.3	2.03635
0.4	2.06832	2.52794		5.2286				0.4	2.09735	2.52794		5.30197				0.4	2.05682	2.53807		5.22036				0.4	2.0571	2.53807		5.22107				0.4	2.05988	2.53807		5.22813				0.4	2.08717	2.53807		5.29739				0.4	2.04861
0.5	2.08576	2.5078		5.23067				0.5	2.12213	2.5078		5.32188				0.5	2.07128	2.52037		5.22038				0.5	2.07163	2.52037		5.22127				0.5	2.07513	2.52037		5.23009				0.5	2.10929	2.52037		5.31619				0.5	2.06095
0.6	2.10335	2.48781		5.23275				0.6	2.1471	2.48781		5.3416				0.6	2.08584	2.50279		5.2204				0.6	2.08626	2.50279		5.22146				0.6	2.09049	2.50279		5.23205				0.6	2.13155	2.50279		5.3348				0.6	2.07336
0.7	2.12108	2.46799		5.23481				0.7	2.17226	2.46799		5.36112				0.7	2.1005	2.48533		5.22042				0.7	2.10099	2.48533		5.22166				0.7	2.10596	2.48533		5.234				0.7	2.15393	2.48533		5.35323				0.7	2.08584
0.8	2.13896	2.44833		5.23688				0.8	2.1976	2.44833		5.38044				0.8	2.11526	2.46799		5.22044				0.8	2.11583	2.46799		5.22186				0.8	2.12154	2.46799		5.23595				0.8	2.17646	2.46799		5.37147				0.8	2.0984
0.9	2.157	2.42882		5.23895				0.9	2.22313	2.42882		5.39958				0.9	2.13013	2.45078		5.22046				0.9	2.13078	2.45078		5.22205				0.9	2.13724	2.45078		5.2379				0.9	2.19911	2.45078		5.38954				0.9	2.11104
1	2.17518	2.40946		5.24101				1	2.24885	2.40946		5.41852				1	2.1451	2.43368		5.22048				1	2.14582	2.43368		5.22225				1	2.15306	2.43368		5.23985				1	2.22191	2.43368		5.40742				1	2.12375
1.1	2.19351	2.39027		5.24307				1.1	2.27476	2.39027		5.43728				1.1	2.16017	2.4167		5.2205				1.1	2.16098	2.4167		5.22245				1.1	2.16899	2.4167		5.2418				1.1	2.24484	2.4167		5.42512				1.1	2.13654
1.2	2.212	2.37122		5.24513				1.2	2.30086	2.37122		5.45585				1.2	2.17536	2.39985		5.22052				1.2	2.17624	2.39985		5.22264				1.2	2.18503	2.39985		5.24374				1.2	2.26792	2.39985		5.44265				1.2	2.1494
1.3	2.23064	2.35233		5.24719				1.3	2.32716	2.35233		5.47423				1.3	2.19065	2.38311		5.22054				1.3	2.19161	2.38311		5.22284				1.3	2.2012	2.38311		5.24568				1.3	2.29113	2.38311		5.46001				1.3	2.16234
1.4	2.24944	2.33358		5.24924				1.4	2.35365	2.33358		5.49243				1.4	2.20604	2.36648		5.22056				1.4	2.20709	2.36648		5.22303				1.4	2.21748	2.36648		5.24762				1.4	2.31449	2.36648		5.47719				1.4	2.17536
1.5	2.26839	2.31499		5.2513				1.5	2.38034	2.31499		5.51045				1.5	2.22155	2.34997		5.22058				1.5	2.22268	2.34997		5.22323				1.5	2.23388	2.34997		5.24956				1.5	2.33798	2.34997		5.4942				1.5	2.18846
1.6	2.2875	2.29654		5.25335				1.6	2.40722	2.29654		5.52829				1.6	2.23716	2.33358		5.2206				1.6	2.23837	2.33358		5.22343				1.6	2.2504	2.33358		5.2515				1.6	2.36162	2.33358		5.51104				1.6	2.20164
1.7	2.30678	2.27824		5.2554				1.7	2.43431	2.27824		5.54596				1.7	2.25288	2.3173		5.22062				1.7	2.25418	2.3173		5.22362				1.7	2.26704	2.3173		5.25343				1.7	2.38541	2.3173		5.52771				1.7	2.2149
1.8	2.32621	2.26009		5.25744				1.8	2.4616	2.26009		5.56344				1.8	2.26872	2.30114		5.22064				1.8	2.2701	2.30114		5.22382				1.8	2.28381	2.30114		5.25536				1.8	2.40934	2.30114		5.54422				1.8	2.22824
1.9	2.34581	2.24208		5.25949				1.9	2.4891	2.24208		5.58076				1.9	2.28466	2.28509		5.22066				1.9	2.28613	2.28509		5.22402				1.9	2.3007	2.28509		5.25729				1.9	2.43341	2.28509		5.56057				1.9	2.24165
2	2.36557	2.22422		5.26153				2	2.5168	2.22422		5.5979				2	2.30072	2.26915		5.22068				2	2.30228	2.26915		5.22421				2	2.31771	2.26915		5.25922				2	2.45764	2.26915		5.57675				2	2.25515
2.1	2.38549	2.20649		5.26357				2.1	2.5447	2.20649		5.61487				2.1	2.31689	2.25332		5.2207				2.1	2.31854	2.25332		5.22441				2.1	2.33484	2.25332		5.26115				2.1	2.48201	2.25332		5.59277				2.1	2.26873
2.2	2.40558	2.18891		5.26561				2.2	2.57282	2.18891		5.63167				2.2	2.33318	2.2376		5.22072				2.2	2.33491	2.2376		5.22461				2.2	2.35211	2.2376		5.26307				2.2	2.50654	2.2376		5.60863				2.2	2.28239
2.3	2.42584	2.17147		5.26765				2.3	2.60114	2.17147		5.6483				2.3	2.34957	2.22199		5.22074				2.3	2.3514	2.22199		5.2248				2.3	2.36949	2.22199		5.265				2.3	2.53121	2.22199		5.62433				2.3	2.29614
2.4	2.44627	2.15417		5.26968				2.4	2.62968	2.15417		5.66477				2.4	2.36609	2.20649		5.22076				2.4	2.36801	2.20649		5.225				2.4	2.38701	2.20649		5.26692				2.4	2.55604	2.20649		5.63988				2.4	2.30996
2.5	2.46687	2.137		5.27172				2.5	2.65843	2.137		5.68108				2.5	2.38272	2.1911		5.22078				2.5	2.38473	2.1911		5.22519				2.5	2.40465	2.1911		5.26884				2.5	2.58102	2.1911		5.65527				2.5	2.32387
2.6	2.48765	2.11998		5.27375				2.6	2.6874	2.11998		5.69722				2.6	2.39946	2.17582		5.22079				2.6	2.40158	2.17582		5.22539				2.6	2.42242	2.17582		5.27075				2.6	2.60615	2.17582		5.67051				2.6	2.33786
2.7	2.50859	2.10308		5.27578				2.7	2.71658	2.10308		5.7132				2.7	2.41633	2.16064		5.22081				2.7	2.41854	2.16064		5.22559				2.7	2.44033	2.16064		5.27267				2.7	2.63144	2.16064		5.6856				2.7	2.35194
2.8	2.52971	2.08633		5.2778				2.8	2.74599	2.08633		5.72903				2.8	2.43331	2.14557		5.22083				2.8	2.43562	2.14557		5.22578				2.8	2.45836	2.14557		5.27458				2.8	2.65689	2.14557		5.70053				2.8	2.3661
2.9	2.55101	2.0697		5.27983				2.9	2.77561	2.0697		5.74469				2.9	2.45041	2.1306		5.22085				2.9	2.45282	2.1306		5.22598				2.9	2.47653	2.1306		5.27649				2.9	2.68249	2.1306		5.71532				2.9	2.38035
3	2.57248	2.05321		5.28185				3	2.80546	2.05321		5.7602				3	2.46763	2.11574		5.22087				3	2.47014	2.11574		5.22617				3	2.49483	2.11574		5.2784				3	2.70825	2.11574		5.72996				3	2.39469
3.1	2.59414	2.03685		5.28387				3.1	2.83553	2.03685		5.77556				3.1	2.48498	2.10098		5.22089				3.1	2.48759	2.10098		5.22637				3.1	2.51326	2.10098		5.28031				3.1	2.73418	2.10098		5.74446				3.1	2.40911
3.2	2.61597	2.02062		5.28589				3.2	2.86583	2.02062		5.79076				3.2	2.50244	2.08633		5.22091				3.2	2.50515	2.08633		5.22657				3.2	2.53183	2.08633		5.28221				3.2	2.76026	2.08633		5.75881				3.2	2.42361
3.3	2.63799	2.00452		5.28791				3.3	2.89636	2.00452		5.80581				3.3	2.52003	2.07177		5.22093				3.3	2.52285	2.07177		5.22676				3.3	2.55053	2.07177		5.28412				3.3	2.78651	2.07177		5.77302				3.3	2.43821
3.4	2.66019	1.98855		5.28992				3.4	2.92712	1.98855		5.82071				3.4	2.53774	2.05732		5.22095				3.4	2.54066	2.05732		5.22696				3.4	2.56937	2.05732		5.28602				3.4	2.81292	2.05732		5.78708				3.4	2.45289
3.5	2.68258	1.9727		5.29193				3.5	2.95811	1.9727		5.83547				3.5	2.55558	2.04297		5.22097				3.5	2.55861	2.04297		5.22715				3.5	2.58835	2.04297		5.28792				3.5	2.8395	2.04297		5.80101				3.5	2.46766
3.6	2.70515	1.95698		5.29394				3.6	2.98933	1.95698		5.85007				3.6	2.57354	2.02872		5.22099				3.6	2.57668	2.02872		5.22735				3.6	2.60747	2.02872		5.28982				3.6	2.86624	2.02872		5.8148				3.6	2.48252
3.7	2.72792	1.94139		5.29595				3.7	3.02079	1.94139		5.86453				3.7	2.59163	2.01457		5.22101				3.7	2.59487	2.01457		5.22755				3.7	2.62672	2.01457		5.29171				3.7	2.89315	2.01457		5.82845				3.7	2.49747
3.8	2.75087	1.92592		5.29796				3.8	3.05249	1.92592		5.87885				3.8	2.60984	2.00051		5.22103				3.8	2.6132	2.00051		5.22774				3.8	2.64612	2.00051		5.29361				3.8	2.92023	2.00051		5.84197				3.8	2.5125
3.9	2.77401	1.91058		5.29996				3.9	3.08442	1.91058		5.89303				3.9	2.62819	1.98656		5.22105				3.9	2.63165	1.98656		5.22794				3.9	2.66566	1.98656		5.2955				3.9	2.94748	1.98656		5.85535				3.9	2.52763
4	2.79735	1.89535		5.30197				4	3.1166	1.89535		5.90706				4	2.64666	1.9727		5.22107				4	2.65024	1.9727		5.22813				4	2.68535	1.9727		5.29739				4	2.9749	1.9727		5.8686				4	2.54285
4.1	2.82088	1.88025		5.30397				4.1	3.14903	1.88025		5.92095				4.1	2.66526	1.95894		5.22109				4.1	2.66896	1.95894		5.22833				4.1	2.70517	1.95894		5.29928				4.1	3.00249	1.95894		5.88171				4.1	2.55817
4.2	2.84461	1.86527		5.30596				4.2	3.18169	1.86527		5.93471				4.2	2.68399	1.94528		5.22111				4.2	2.6878	1.94528		5.22853				4.2	2.72515	1.94528		5.30117				4.2	3.03026	1.94528		5.8947				4.2	2.57357
4.3	2.86854	1.8504		5.30796				4.3	3.21461	1.8504		5.94833				4.3	2.70286	1.93171		5.22113				4.3	2.70679	1.93171		5.22872				4.3	2.74527	1.93171		5.30305				4.3	3.0582	1.93171		5.90755				4.3	2.58907
4.4	2.89267	1.83566		5.30996				4.4	3.24778	1.83566		5.96181				4.4	2.72185	1.91823		5.22115				4.4	2.7259	1.91823		5.22892				4.4	2.76553	1.91823		5.30493				4.4	3.08632	1.91823		5.92028				4.4	2.60466
4.5	2.917	1.82103		5.31195				4.5	3.28119	1.82103		5.97516				4.5	2.74098	1.90485		5.22117				4.5	2.74515	1.90485		5.22911				4.5	2.78594	1.90485		5.30681				4.5	3.11462	1.90485		5.93288				4.5	2.62034
4.6	2.94153	1.80652		5.31394				4.6	3.31486	1.80652		5.98838				4.6	2.76025	1.89157		5.22119				4.6	2.76454	1.89157		5.22931				4.6	2.80651	1.89157		5.30869				4.6	3.14309	1.89157		5.94536				4.6	2.63612
4.7	2.96626	1.79213		5.31593				4.7	3.34879	1.79213		6.00146				4.7	2.77965	1.87837		5.22121				4.7	2.78406	1.87837		5.2295				4.7	2.82722	1.87837		5.31057				4.7	3.17175	1.87837		5.95771				4.7	2.65199
4.8	2.99121	1.77785		5.31791				4.8	3.38297	1.77785		6.01442				4.8	2.79918	1.86527		5.22123				4.8	2.80373	1.86527		5.2297				4.8	2.84809	1.86527		5.31245				4.8	3.20058	1.86527		5.96994				4.8	2.66796
4.9	3.01636	1.76368		5.3199				4.9	3.41742	1.76368		6.02725				4.9	2.81886	1.85226		5.22125				4.9	2.82353	1.85226		5.2299				4.9	2.86911	1.85226		5.31432				4.9	3.2296	1.85226		5.98205				4.9	2.68403
5	3.04172	1.74963		5.32188				5	3.45213	1.74963		6.03994				5	2.83867	1.83934		5.22127				5	2.84347	1.83934		5.23009				5	2.89028	1.83934		5.31619				5	3.2588	1.83934		5.99404				5	2.70019
5.1	3.06729	1.73569		5.32386				5.1	3.4871	1.73569		6.05252				5.1	2.85862	1.82651		5.22129				5.1	2.86355	1.82651		5.23029				5.1	2.9116	1.82651		5.31806				5.1	3.28819	1.82651		6.0059				5.1	2.71645
5.2	3.09308	1.72186		5.32584				5.2	3.52233	1.72186		6.06496				5.2	2.87871	1.81376		5.22131				5.2	2.88377	1.81376		5.23048				5.2	2.93309	1.81376		5.31993				5.2	3.31777	1.81376		6.01765				5.2	2.73281
5.3	3.11908	1.70814		5.32782				5.3	3.55784	1.70814		6.07729				5.3	2.89894	1.80111		5.22133				5.3	2.90414	1.80111		5.23068				5.3	2.95473	1.80111		5.32179				5.3	3.34754	1.80111		6.02929				5.3	2.74926
5.4	3.14529	1.69453		5.32979				5.4	3.59362	1.69453		6.08949				5.4	2.91932	1.78855		5.22135				5.4	2.92465	1.78855		5.23087				5.4	2.97652	1.78855		5.32366				5.4	3.37749	1.78855		6.0408				5.4	2.76582
5.5	3.17173	1.68103		5.33176				5.5	3.62967	1.68103		6.10157				5.5	2.93984	1.77607		5.22136				5.5	2.9453	1.77607		5.23107				5.5	2.99848	1.77607		5.32552				5.5	3.40763	1.77607		6.05221				5.5	2.78247
5.6	3.19839	1.66763		5.33373				5.6	3.66599	1.66763		6.11353				5.6	2.9605	1.76368		5.22138				5.6	2.9661	1.76368		5.23127				5.6	3.0206	1.76368		5.32738				5.6	3.43797	1.76368		6.0635				5.6	2.79923
5.7	3.22527	1.65434		5.3357				5.7	3.70259	1.65434		6.12536				5.7	2.98131	1.75138		5.2214				5.7	2.98705	1.75138		5.23146				5.7	3.04288	1.75138		5.32924				5.7	3.4685	1.75138		6.07467				5.7	2.81608
5.8	3.25237	1.64116		5.33767				5.8	3.73948	1.64116		6.13709				5.8	3.00226	1.73916		5.22142				5.8	3.00814	1.73916		5.23166				5.8	3.06532	1.73916		5.3311				5.8	3.49923	1.73916		6.08574				5.8	2.83304
5.9	3.2797	1.62809		5.33963				5.9	3.77664	1.62809		6.14869				5.9	3.02336	1.72703		5.22144				5.9	3.02939	1.72703		5.23185				5.9	3.08793	1.72703		5.33295				5.9	3.53016	1.72703		6.09669				5.9	2.8501
6	3.30726	1.61511		5.3416				6	3.81409	1.61511		6.16018				6	3.04461	1.71499		5.22146				6	3.05078	1.71499		5.23205				6	3.1107	1.71499		5.3348				6	3.56128	1.71499		6.10754				6	2.86726
6.1	3.33505	1.60224		5.34356				6.1	3.85182	1.60224		6.17156				6.1	3.06601	1.70302		5.22148				6.1	3.07233	1.70302		5.23224				6.1	3.13364	1.70302		5.33665				6.1	3.5926	1.70302		6.11828				6.1	2.88452
6.2	3.36307	1.58948		5.34552				6.2	3.88985	1.58948		6.18282				6.2	3.08756	1.69114		5.2215				6.2	3.09402	1.69114		5.23244				6.2	3.15674	1.69114		5.3385				6.2	3.62412	1.69114		6.12891				6.2	2.90189
6.3	3.39132	1.57681		5.34747				6.3	3.92816	1.57681		6.19397				6.3	3.10926	1.67935		5.22152				6.3	3.11588	1.67935		5.23263				6.3	3.18002	1.67935		5.34035				6.3	3.65585	1.67935		6.13944				6.3	2.91937
6.4	3.41981	1.56425		5.34943				6.4	3.96677	1.56425		6.20501				6.4	3.13111	1.66763		5.22154				6.4	3.13788	1.66763		5.23283				6.4	3.20346	1.66763		5.3422				6.4	3.68778	1.66763		6.14986				6.4	2.93695
6.5	3.44854	1.55178		5.35138				6.5	4.00568	1.55178		6.21594				6.5	3.15312	1.656		5.22156				6.5	3.16004	1.656		5.23302				6.5	3.22708	1.656		5.34404				6.5	3.71991	1.656		6.16018				6.5	2.95463
6.6	3.4775	1.53942		5.35333				6.6	4.04488	1.53942		6.22676				6.6	3.17528	1.64445		5.22158				6.6	3.18236	1.64445		5.23322				6.6	3.25087	1.64445		5.34588				6.6	3.75226	1.64445		6.17039				6.6	2.97242
6.7	3.50671	1.52715		5.35528				6.7	4.08438	1.52715		6.23747				6.7	3.1976	1.63298		5.2216				6.7	3.20483	1.63298		5.23341				6.7	3.27483	1.63298		5.34772				6.7	3.78481	1.63298		6.1805				6.7	2.99032
6.8	3.53616	1.51498		5.35723				6.8	4.12419	1.51498		6.24808				6.8	3.22007	1.62159		5.22162				6.8	3.22746	1.62159		5.23361				6.8	3.29897	1.62159		5.34956				6.8	3.81757	1.62159		6.19052				6.8	3.00833
6.9	3.56586	1.50291		5.35917				6.9	4.1643	1.50291		6.25858				6.9	3.2427	1.61027		5.22164				6.9	3.25026	1.61027		5.23381				6.9	3.32328	1.61027		5.3514				6.9	3.85054	1.61027		6.20043				6.9	3.02644
7	3.59581	1.49094		5.36112				7	4.20472	1.49094		6.26898				7	3.26549	1.59904		5.22166				7	3.27321	1.59904		5.234				7	3.34777	1.59904		5.35323				7	3.88373	1.59904		6.21024				7	3.04467
7.1	3.626	1.47906		5.36306				7.1	4.24546	1.47906		6.27927				7.1	3.28844	1.58789		5.22168				7.1	3.29633	1.58789		5.2342				7.1	3.37244	1.58789		5.35506				7.1	3.91713	1.58789		6.21996				7.1	3.063
7.2	3.65645	1.46727		5.365				7.2	4.2865	1.46727		6.28946				7.2	3.31156	1.57681		5.2217				7.2	3.31961	1.57681		5.23439				7.2	3.3973	1.57681		5.35689				7.2	3.95075	1.57681		6.22958				7.2	3.08144
7.3	3.68715	1.45558		5.36694				7.3	4.32786	1.45558		6.29955				7.3	3.33483	1.56581		5.22172				7.3	3.34305	1.56581		5.23459				7.3	3.42233	1.56581		5.35872				7.3	3.98458	1.56581		6.2391				7.3	3.1
7.4	3.7181	1.44398		5.36887				7.4	4.36954	1.44398		6.30954				7.4	3.35827	1.55489		5.22174				7.4	3.36666	1.55489		5.23478				7.4	3.44754	1.55489		5.36055				7.4	4.01863	1.55489		6.24853				7.4	3.11867
7.5	3.74932	1.43248		5.37081				7.5	4.41154	1.43248		6.31943				7.5	3.38187	1.54404		5.22176				7.5	3.39043	1.54404		5.23498				7.5	3.47294	1.54404		5.36238				7.5	4.05291	1.54404		6.25787				7.5	3.13745
7.6	3.78079	1.42106		5.37274				7.6	4.45387	1.42106		6.32922				7.6	3.40564	1.53327		5.22178				7.6	3.41438	1.53327		5.23517				7.6	3.49853	1.53327		5.3642				7.6	4.08741	1.53327		6.26711				7.6	3.15634
7.7	3.81253	1.40974		5.37467				7.7	4.49652	1.40974		6.33891				7.7	3.42958	1.52258		5.2218				7.7	3.43849	1.52258		5.23537				7.7	3.5243	1.52258		5.36602				7.7	4.12213	1.52258		6.27626				7.7	3.17534
7.8	3.84453	1.39851		5.37659				7.8	4.5395	1.39851		6.34851				7.8	3.45368	1.51196		5.22182				7.8	3.46277	1.51196		5.23556				7.8	3.55026	1.51196		5.36784				7.8	4.15708	1.51196		6.28532				7.8	3.19446
7.9	3.8768	1.38736		5.37852				7.9	4.58281	1.38736		6.35801				7.9	3.47796	1.50141		5.22184				7.9	3.48723	1.50141		5.23576				7.9	3.57641	1.50141		5.36966				7.9	4.19225	1.50141		6.29429				7.9	3.2137
8	3.90933	1.37631		5.38044				8	4.62645	1.37631		6.36742				8	3.5024	1.49094		5.22186				8	3.51185	1.49094		5.23595				8	3.60275	1.49094		5.37147				8	4.22766	1.49094		6.30317				8	3.23305
8.1	3.94214	1.36534		5.38237				8.1	4.67043	1.36534		6.37673				8.1	3.52702	1.48054		5.22188				8.1	3.53666	1.48054		5.23615				8.1	3.62928	1.48054		5.37329				8.1	4.26329	1.48054		6.31196				8.1	3.25252
8.2	3.97522	1.35446		5.38429				8.2	4.71475	1.35446		6.38596				8.2	3.5518	1.47021		5.2219				8.2	3.56163	1.47021		5.23634				8.2	3.65601	1.47021		5.3751				8.2	4.29916	1.47021		6.32067				8.2	3.27211
8.3	4.00858	1.34367		5.38621				8.3	4.75942	1.34367		6.39508				8.3	3.57677	1.45995		5.22192				8.3	3.58678	1.45995		5.23654				8.3	3.68293	1.45995		5.37691				8.3	4.33527	1.45995		6.32929				8.3	3.29181
8.4	4.04221	1.33296		5.38812				8.4	4.80443	1.33296		6.40412				8.4	3.60191	1.44977		5.22193				8.4	3.61211	1.44977		5.23673				8.4	3.71005	1.44977		5.37872				8.4	4.3716	1.44977		6.33782				8.4	3.31163
8.5	4.07613	1.32234		5.39004				8.5	4.84978	1.32234		6.41307				8.5	3.62722	1.43966		5.22195				8.5	3.63762	1.43966		5.23693				8.5	3.73737	1.43966		5.38053				8.5	4.40818	1.43966		6.34627				8.5	3.33157
8.6	4.11033	1.31181		5.39195				8.6	4.89549	1.31181		6.42193				8.6	3.65272	1.42961		5.22197				8.6	3.66331	1.42961		5.23712				8.6	3.76489	1.42961		5.38233				8.6	4.445	1.42961		6.35463				8.6	3.35163
8.7	4.14481	1.30135		5.39386				8.7	4.94155	1.30135		6.4307				8.7	3.67839	1.41964		5.22199				8.7	3.68918	1.41964		5.23732				8.7	3.7926	1.41964		5.38414				8.7	4.48205	1.41964		6.36291				8.7	3.37181
8.8	4.17958	1.29098		5.39577				8.8	4.98797	1.29098		6.43939				8.8	3.70424	1.40974		5.22201				8.8	3.71524	1.40974		5.23751				8.8	3.82052	1.40974		5.38594				8.8	4.51935	1.40974		6.37111				8.8	3.39212
8.9	4.21464	1.2807		5.39767				8.9	5.03475	1.2807		6.44798				8.9	3.73028	1.39991		5.22203				8.9	3.74147	1.39991		5.23771				8.9	3.84865	1.39991		5.38774				8.9	4.5569	1.39991		6.37922				8.9	3.41254
9	4.24999	1.27049		5.39958				9	5.08188	1.27049		6.4565				9	3.75649	1.39014		5.22205				9	3.7679	1.39014		5.2379				9	3.87697	1.39014		5.38954				9	4.59469	1.39014		6.38726				9	3.43309
9.1	4.28564	1.26037		5.40148				9.1	5.12939	1.26037		6.46492				9.1	3.7829	1.38044		5.22207				9.1	3.7945	1.38044		5.2381				9.1	3.90551	1.38044		5.39133				9.1	4.63272	1.38044		6.39521				9.1	3.45377
9.2	4.32158	1.25033		5.40338				9.2	5.17726	1.25033		6.47327				9.2	3.80948	1.37081		5.22209				9.2	3.8213	1.37081		5.23829				9.2	3.93425	1.37081		5.39313				9.2	4.67101	1.37081		6.40309				9.2	3.47456
9.3	4.35782	1.24036		5.40528				9.3	5.22551	1.24036		6.48153				9.3	3.83626	1.36125		5.22211				9.3	3.84829	1.36125		5.23849				9.3	3.96321	1.36125		5.39492				9.3	4.70955	1.36125		6.41089				9.3	3.49548
9.4	4.39436	1.23048		5.40718				9.4	5.27412	1.23048		6.48971				9.4	3.86322	1.35176		5.22213				9.4	3.87546	1.35176		5.23868				9.4	3.99237	1.35176		5.39671				9.4	4.74835	1.35176		6.41861				9.4	3.51653
9.5	4.43121	1.22068		5.40907				9.5	5.32312	1.22068		6.4978				9.5	3.89037	1.34233		5.22215				9.5	3.90283	1.34233		5.23888				9.5	4.02175	1.34233		5.3985				9.5	4.7874	1.34233		6.42625				9.5	3.53771
9.6	4.46837	1.21095		5.41097				9.6	5.37249	1.21095		6.50582				9.6	3.91771	1.33296		5.22217				9.6	3.93039	1.33296		5.23907				9.6	4.05134	1.33296		5.40029				9.6	4.8267	1.33296		6.43382				9.6	3.55901
9.7	4.50583	1.2013		5.41286				9.7	5.42225	1.2013		6.51375				9.7	3.94525	1.32367		5.22219				9.7	3.95815	1.32367		5.23927				9.7	4.08115	1.32367		5.40207				9.7	4.86627	1.32367		6.44131				9.7	3.58044
9.8	4.54361	1.19173		5.41475				9.8	5.4724	1.19173		6.52161				9.8	3.97298	1.31443		5.22221				9.8	3.9861	1.31443		5.23946				9.8	4.11117	1.31443		5.40386				9.8	4.90609	1.31443		6.44873				9.8	3.602
9.9	4.5817	1.18223		5.41664				9.9	5.52293	1.18223		6.52939				9.9	4.0009	1.30526		5.22223				9.9	4.01425	1.30526		5.23966				9.9	4.14142	1.30526		5.40564				9.9	4.94618	1.30526		6.45607				9.9	3.62369
10	4.62011	1.17281		5.41852				10	5.57386	1.17281		6.53709				10	4.02902	1.29616		5.22225				10	4.0426	1.29616		5.23985				10	4.17188	1.29616		5.40742				10	4.98654	1.29616		6.46334				10	3.64551
10.1	4.65884	1.16347		5.42041				10.1	5.62519	1.16347		6.54472				10.1	4.05734	1.28712		5.22227				10.1	4.07115	1.28712		5.24005				10.1	4.20257	1.28712		5.4092				10.1	5.02716	1.28712		6.47054				10.1	3.66746
10.2	4.69789	1.1542		5.42229				10.2	5.67691	1.1542		6.55227				10.2	4.08586	1.27814		5.22229				10.2	4.0999	1.27814		5.24024				10.2	4.23348	1.27814		5.41097				10.2	5.06805	1.27814		6.47767				10.2	3.68955
10.3	4.73727	1.145		5.42417				10.3	5.72903	1.145		6.55974				10.3	4.11457	1.26922		5.22231				10.3	4.12885	1.26922		5.24043				10.3	4.26462	1.26922		5.41275				10.3	5.10921	1.26922		6.48472				10.3	3.71176
10.4	4.77697	1.13588		5.42605				10.4	5.78156	1.13588		6.56714				10.4	4.14349	1.26037		5.22233				10.4	4.15801	1.26037		5.24063				10.4	4.29598	1.26037		5.41452				10.4	5.15064	1.26037		6.49171				10.4	3.73411
10.5	4.817	1.12683		5.42792				10.5	5.8345	1.12683		6.57447				10.5	4.17261	1.25158		5.22235				10.5	4.18738	1.25158		5.24082				10.5	4.32757	1.25158		5.41629				10.5	5.19235	1.25158		6.49862				10.5	3.7566
10.6	4.85737	1.11785		5.4298				10.6	5.88786	1.11785		6.58172				10.6	4.20194	1.24285		5.22237				10.6	4.21695	1.24285		5.24102				10.6	4.3594	1.24285		5.41806				10.6	5.23433	1.24285		6.50547				10.6	3.77922
10.7	4.89808	1.10894		5.43167				10.7	5.94162	1.10894		6.5889				10.7	4.23147	1.23418		5.22239				10.7	4.24673	1.23418		5.24121				10.7	4.39145	1.23418		5.41983				10.7	5.27659	1.23418		6.51225				10.7	3.80198
10.8	4.93912	1.1001		5.43354				10.8	5.99581	1.1001		6.59601				10.8	4.26121	1.22557		5.22241				10.8	4.27672	1.22557		5.24141				10.8	4.42374	1.22557		5.4216				10.8	5.31913	1.22557		6.51896				10.8	3.82487
10.9	4.9805	1.09134		5.43541				10.9	6.05042	1.09134		6.60305				10.9	4.29116	1.21702		5.22243				10.9	4.30692	1.21702		5.2416				10.9	4.45627	1.21702		5.42336				10.9	5.36196	1.21702		6.52561				10.9	3.8479
11	5.02223	1.08264		5.43728				11	6.10545	1.08264		6.61002				11	4.32132	1.20853		5.22245				11	4.33733	1.20853		5.2418				11	4.48903	1.20853		5.42512				11	5.40507	1.20853		6.53219				11	3.87107
11.1	5.06431	1.07402		5.43914				11.1	6.16092	1.07402		6.61692				11.1	4.35169	1.2001		5.22247				11.1	4.36796	1.2001		5.24199				11.1	4.52203	1.2001		5.42689				11.1	5.44846	1.2001		6.5387				11.1	3.89438
11.2	5.10673	1.06546		5.44101				11.2	6.21681	1.06546		6.62375				11.2	4.38228	1.19173		5.22248				11.2	4.39881	1.19173		5.24219				11.2	4.55527	1.19173		5.42864				11.2	5.49215	1.19173		6.54515				11.2	3.91783
11.3	5.14951	1.05697		5.44287				11.3	6.27315	1.05697		6.63052				11.3	4.41308	1.18342		5.2225				11.3	4.42987	1.18342		5.24238				11.3	4.58875	1.18342		5.4304				11.3	5.53612	1.18342		6.55153				11.3	3.94142
11.4	5.19265	1.04855		5.44473				11.4	6.32992	1.04855		6.63721				11.4	4.4441	1.17516		5.22252				11.4	4.46116	1.17516		5.24257				11.4	4.62248	1.17516		5.43216				11.4	5.58039	1.17516		6.55785				11.4	3.96516
11.5	5.23614	1.04019		5.44659				11.5	6.38713	1.04019		6.64384				11.5	4.47533	1.16696		5.22254				11.5	4.49266	1.16696		5.24277				11.5	4.65646	1.16696		5.43391				11.5	5.62495	1.16696		6.56411				11.5	3.98903
11.6	5.27999	1.0319		5.44844				11.6	6.4448	1.0319		6.6504				11.6	4.50678	1.15882		5.22256				11.6	4.52439	1.15882		5.24296				11.6	4.69068	1.15882		5.43566				11.6	5.66981	1.15882		6.57031				11.6	4.01305
11.7	5.32422	1.02368		5.4503				11.7	6.50291	1.02368		6.6569				11.7	4.53846	1.15074		5.22258				11.7	4.55634	1.15074		5.24316				11.7	4.72515	1.15074		5.43741				11.7	5.71497	1.15074		6.57644				11.7	4.03722
11.8	5.3688	1.01552		5.45215				11.8	6.56148	1.01552		6.66333				11.8	4.57036	1.14271		5.2226				11.8	4.58851	1.14271		5.24335				11.8	4.75987	1.14271		5.43916				11.8	5.76043	1.14271		6.58251				11.8	4.06153
11.9	5.41376	1.00743		5.454				11.9	6.6205	1.00743		6.6697				11.9	4.60248	1.13474		5.22262				11.9	4.62092	1.13474		5.24355				11.9	4.79485	1.13474		5.44091				11.9	5.80619	1.13474		6.58852				11.9	4.08598
12	5.4591	0.999405		5.45585				12	6.67999	0.999405		6.67601				12	4.63483	1.12683		5.22264				12	4.65355	1.12683		5.24374				12	4.83008	1.12683		5.44265				12	5.85226	1.12683		6.59448				12	4.11059
12.1	5.50481	0.991441		5.45769				12.1	6.73994	0.991441		6.68225				12.1	4.6674	1.11897		5.22266				12.1	4.68641	1.11897		5.24393				12.1	4.86556	1.11897		5.4444				12.1	5.89864	1.11897		6.60037				12.1	4.13534
12.2	5.5509	0.983541		5.45954				12.2	6.80036	0.983541		6.68843				12.2	4.70021	1.11116		5.22268				12.2	4.71951	1.11116		5.24413				12.2	4.90131	1.11116		5.44614				12.2	5.94532	1.11116		6.60621				12.2	4.16024
12.3	5.59737	0.975705		5.46138				12.3	6.86125	0.975705		6.69455				12.3	4.73324	1.10341		5.2227				12.3	4.75284	1.10341		5.24432				12.3	4.93731	1.10341		5.44788				12.3	5.99232	1.10341		6.61198				12.3	4.18529
12.4	5.64423	0.96793		5.46322				12.4	6.92262	0.96793		6.70061				12.4	4.76651	1.09571		5.22272				12.4	4.7864	1.09571		5.24452				12.4	4.97358	1.09571		5.44962				12.4	6.03963	1.09571		6.6177				12.4	4.21049
12.5	5.69148	0.960217		5.46506				12.5	6.98447	0.960217		6.70661				12.5	4.80001	1.08807		5.22274				12.5	4.8202	1.08807		5.24471				12.5	5.01012	1.08807		5.45135				12.5	6.08726	1.08807		6.62336				12.5	4.23585
12.6	5.73913	0.952566		5.4669				12.6	7.0468	0.952566		6.71255				12.6	4.83374	1.08048		5.22276				12.6	4.85424	1.08048		5.24491				12.6	5.04692	1.08048		5.45309				12.6	6.13521	1.08048		6.62897				12.6	4.26135
12.7	5.78717	0.944976		5.46873				12.7	7.10963	0.944976		6.71843				12.7	4.86772	1.07294		5.22278				12.7	4.88852	1.07294		5.2451				12.7	5.08398	1.07294		5.45482				12.7	6.18348	1.07294		6.63452				12.7	4.28701
12.8	5.83561	0.937447		5.47057				12.8	7.17294	0.937447		6.72425				12.8	4.90193	1.06546		5.2228				12.8	4.92304	1.06546		5.24529				12.8	5.12132	1.06546		5.45655				12.8	6.23208	1.06546		6.64002				12.8	4.31283
12.9	5.88445	0.929977		5.4724				12.9	7.23675	0.929977		6.73001				12.9	4.93638	1.05803		5.22282				12.9	4.95781	1.05803		5.24549				12.9	5.15893	1.05803		5.45828				12.9	6.281	1.05803		6.64546				12.9	4.3388
13	5.9337	0.922567		5.47423				13	7.30106	0.922567		6.73572				13	4.97108	1.05065		5.22284				13	4.99282	1.05065		5.24568				13	5.19681	1.05065		5.46001				13	6.33024	1.05065		6.65084				13	4.36492
13.1	5.98335	0.915216		5.47606				13.1	7.36588	0.915216		6.74137				13.1	5.00602	1.04332		5.22286				13.1	5.02808	1.04332		5.24588				13.1	5.23497	1.04332		5.46173				13.1	6.37982	1.04332		6.65617				13.1	4.39121
13.2	6.03342	0.907923		5.47789				13.2	7.4312	0.907923		6.74696				13.2	5.0412	1.03604		5.22288				13.2	5.06359	1.03604		5.24607				13.2	5.27341	1.03604		5.46346				13.2	6.42973	1.03604		6.66145				13.2	4.41765
13.3	6.08391	0.900689		5.47971				13.3	7.49704	0.900689		6.7525				13.3	5.07663	1.02881		5.2229				13.3	5.09934	1.02881		5.24626				13.3	5.31213	1.02881		5.46518				13.3	6.47998	1.02881		6.66668				13.3	4.44425
13.4	6.13482	0.893512		5.48153				13.4	7.56339	0.893512		6.75798				13.4	5.11231	1.02164		5.22292				13.4	5.13535	1.02164		5.24646				13.4	5.35113	1.02164		5.4669				13.4	6.53057	1.02164		6.67186				13.4	4.47101
13.5	6.18615	0.886392		5.48335				13.5	7.63026	0.886392		6.76341				13.5	5.14824	1.01451		5.22294				13.5	5.17162	1.01451		5.24665				13.5	5.39041	1.01451		5.46862				13.5	6.58149	1.01451		6.67698				13.5	4.49794
13.6	6.2379	0.87933		5.48517				13.6	7.69766	0.87933		6.76878				13.6	5.18443	1.00743		5.22296				13.6	5.20814	1.00743		5.24685				13.6	5.42998	1.00743		5.47034				13.6	6.63276	1.00743		6.68205				13.6	4.52502
13.7	6.29009	0.872323		5.48699				13.7	7.76559	0.872323		6.7741				13.7	5.22086	1.0004		5.22298				13.7	5.24492	1.0004		5.24704				13.7	5.46984	1.0004		5.47205				13.7	6.68437	1.0004		6.68707				13.7	4.55227
13.8	6.34271	0.865372		5.48881				13.8	7.83405	0.865372		6.77937				13.8	5.25756	0.993426		5.223				13.8	5.28196	0.993426		5.24723				13.8	5.50999	0.993426		5.47377				13.8	6.73633	0.993426		6.69205				13.8	4.57968
13.9	6.39577	0.858477		5.49062				13.9	7.90305	0.858477		6.78458				13.9	5.29451	0.986497		5.22302				13.9	5.31926	0.986497		5.24743				13.9	5.55043	0.986497		5.47548				13.9	6.78864	0.986497		6.69697				13.9	4.60726
14	6.44927	0.851637		5.49243				14	7.97259	0.851637		6.78975				14	5.33172	0.979615		5.22303				14	5.35682	0.979615		5.24762				14	5.59116	0.979615		5.47719				14	6.8413	0.979615		6.70184				14	4.635
14.1	6.50321	0.844851		5.49424				14.1	8.04267	0.844851		6.79486				14.1	5.36919	0.972782		5.22305				14.1	5.39465	0.972782		5.24782				14.1	5.6322	0.972782		5.4789				14.1	6.89432	0.972782		6.70667				14.1	4.66291
14.2	6.5576	0.838119		5.49605				14.2	8.11331	0.838119		6.79992				14.2	5.40693	0.965996		5.22307				14.2	5.43274	0.965996		5.24801				14.2	5.67353	0.965996		5.4806				14.2	6.94769	0.965996		6.71144				14.2	4.69099
14.3	6.61245	0.831441		5.49786				14.3	8.1845	0.831441		6.80493				14.3	5.44493	0.959258		5.22309				14.3	5.47111	0.959258		5.2482				14.3	5.71516	0.959258		5.48231				14.3	7.00143	0.959258		6.71617				14.3	4.71923
14.4	6.66775	0.824816		5.49966				14.4	8.25625	0.824816		6.80989				14.4	5.4832	0.952566		5.22311				14.4	5.50975	0.952566		5.2484				14.4	5.75709	0.952566		5.48401				14.4	7.05553	0.952566		6.72086				14.4	4.74765
14.5	6.72351	0.818243		5.50146				14.5	8.32857	0.818243		6.8148				14.5	5.52174	0.945922		5.22313				14.5	5.54865	0.945922		5.24859				14.5	5.79933	0.945922		5.48572				14.5	7.10999	0.945922		6.72549				14.5	4.77624
14.6	6.77973	0.811724		5.50327				14.6	8.40146	0.811724		6.81966				14.6	5.56055	0.939323		5.22315				14.6	5.58784	0.939323		5.24879				14.6	5.84188	0.939323		5.48742				14.6	7.16482	0.939323		6.73008				14.6	4.805
14.7	6.83642	0.805256		5.50506				14.7	8.47492	0.805256		6.82447				14.7	5.59963	0.932771		5.22317				14.7	5.6273	0.932771		5.24898				14.7	5.88474	0.932771		5.48911				14.7	7.22002	0.932771		6.73463				14.7	4.83393
14.8	6.89358	0.798839		5.50686				14.8	8.54895	0.798839		6.82924				14.8	5.63899	0.926264		5.22319				14.8	5.66703	0.926264		5.24917				14.8	5.92791	0.926264		5.49081				14.8	7.2756	0.926264		6.73913				14.8	4.86304
14.9	6.95121	0.792474		5.50866				14.9	8.62357	0.792474		6.83396				14.9	5.67862	0.919803		5.22321				14.9	5.70705	0.919803		5.24937				14.9	5.97139	0.919803		5.49251				14.9	7.33155	0.919803		6.74358				14.9	4.89232
15	7.00933	0.78616		5.51045				15	8.69878	0.78616		6.83863				15	5.71853	0.913387		5.22323				15	5.74736	0.913387		5.24956				15	6.01519	0.913387		5.4942				15	7.38787	0.913387		6.74799				15	4.92178
15.1	7.06793	0.779895		5.51224				15.1	8.77458	0.779895		6.84326				15.1	5.75872	0.907016		5.22325				15.1	5.78794	0.907016		5.24975				15.1	6.05931	0.907016		5.49589				15.1	7.44458	0.907016		6.75236				15.1	4.95142
15.2	7.12701	0.773681		5.51403				15.2	8.85098	0.773681		6.84783				15.2	5.7992	0.900689		5.22327				15.2	5.82881	0.900689		5.24995				15.2	6.10375	0.900689		5.49758				15.2	7.50168	0.900689		6.75668				15.2	4.98123
15.3	7.18659	0.767516		5.51582				15.3	8.92798	0.767516		6.85237				15.3	5.83995	0.894406		5.22329				15.3	5.86998	0.894406		5.25014				15.3	6.14852	0.894406		5.49927				15.3	7.55916	0.894406		6.76096				15.3	5.01123
15.4	7.24666	0.761401		5.51761				15.4	9.00558	0.761401		6.85686				15.4	5.881	0.888167		5.22331				15.4	5.91143	0.888167		5.25034				15.4	6.19361	0.888167		5.50096				15.4	7.61703	0.888167		6.76519				15.4	5.0414
15.5	7.30722	0.755334		5.51939				15.5	9.0838	0.755334		6.8613				15.5	5.92233	0.881972		5.22333				15.5	5.95317	0.881972		5.25053				15.5	6.23902	0.881972		5.50264				15.5	7.67529	0.881972		6.76939				15.5	5.07176
15.6	7.3683	0.749315		5.52118				15.6	9.16263	0.749315		6.8657				15.6	5.96396	0.875819		5.22335				15.6	5.99521	0.875819		5.25072				15.6	6.28477	0.875819		5.50432				15.6	7.73395	0.875819		6.77354				15.6	5.1023
15.7	7.42988	0.743345		5.52296				15.7	9.24209	0.743345		6.87005				15.7	6.00587	0.86971		5.22337				15.7	6.03755	0.86971		5.25092				15.7	6.33085	0.86971		5.50601				15.7	7.793	0.86971		6.77765				15.7	5.13303
15.8	7.49197	0.737422		5.52474				15.8	9.32217	0.737422		6.87437				15.8	6.04809	0.863643		5.22339				15.8	6.08018	0.863643		5.25111				15.8	6.37727	0.863643		5.50769				15.8	7.85246	0.863643		6.78172				15.8	5.16393
15.9	7.55457	0.731546		5.52652				15.9	9.40288	0.731546		6.87864				15.9	6.09059	0.857619		5.22341				15.9	6.12312	0.857619		5.2513				15.9	6.42402	0.857619		5.50936				15.9	7.91232	0.857619		6.78575				15.9	5.19503
16	7.6177	0.725717		5.52829				16	9.48423	0.725717		6.88286				16	6.1334	0.851637		5.22343				16	6.16636	0.851637		5.2515				16	6.47112	0.851637		5.51104				16	7.97259	0.851637		6.78975				16	5.22631
16.1	7.68135	0.719934		5.53007				16.1	9.56622	0.719934		6.88705				16.1	6.17651	0.845696		5.22345				16.1	6.2099	0.845696		5.25169				16.1	6.51856	0.845696		5.51272				16.1	8.03326	0.845696		6.7937				16.1	5.25778
16.2	7.74553	0.714198		5.53184				16.2	9.64886	0.714198		6.89119				16.2	6.21992	0.839797		5.22347				16.2	6.25376	0.839797		5.25188				16.2	6.56634	0.839797		5.51439				16.2	8.09435	0.839797		6.79761				16.2	5.28944
16.3	7.81024	0.708507		5.53361				16.3	9.73215	0.708507		6.89529				16.3	6.26363	0.833939		5.22349				16.3	6.29792	0.833939		5.25208				16.3	6.61447	0.833939		5.51606				16.3	8.15585	0.833939		6.80148				16.3	5.32129
16.4	7.87549	0.702861		5.53538				16.4	9.81609	0.702861		6.89935				16.4	6.30766	0.828121		5.22351				16.4	6.34239	0.828121		5.25227				16.4	6.66295	0.828121		5.51773				16.4	8.21777	0.828121		6.80531				16.4	5.35333
16.5	7.94128	0.697261		5.53715				16.5	9.9007	0.697261		6.90338				16.5	6.35199	0.822345		5.22353				16.5	6.38718	0.822345		5.25246				16.5	6.71178	0.822345		5.5194				16.5	8.28011	0.822345		6.80911				16.5	5.38557
16.6	8.00762	0.691705		5.53891				16.6	9.98598	0.691705		6.90736				16.6	6.39663	0.816609		5.22355				16.6	6.43228	0.816609		5.25266				16.6	6.76097	0.816609		5.52107				16.6	8.34288	0.816609		6.81287				16.6	5.418
16.7	8.07451	0.686194		5.54067				16.7	10.0719	0.686194		6.9113				16.7	6.44159	0.810912		5.22356				16.7	6.47771	0.810912		5.25285				16.7	6.81052	0.810912		5.52273				16.7	8.40607	0.810912		6.81659				16.7	5.45062
16.8	8.14195	0.680726		5.54244				16.8	10.1586	0.680726		6.9152				16.8	6.48686	0.805256		5.22358				16.8	6.52345	0.805256		5.25304				16.8	6.86042	0.805256		5.52439				16.8	8.4697	0.805256		6.82027				16.8	5.48344
16.9	8.20995	0.675302		5.5442				16.9	10.2459	0.675302		6.91906				16.9	6.53246	0.799639		5.2236				16.9	6.56952	0.799639		5.25324				16.9	6.91069	0.799639		5.52606				16.9	8.53375	0.799639		6.82392				16.9	5.51646
17	8.27852	0.669921		5.54596				17	10.3339	0.669921		6.92289				17	6.57837	0.794061		5.22362				17	6.61591	0.794061		5.25343				17	6.96133	0.794061		5.52771				17	8.59824	0.794061		6.82753				17	5.54968
17.1	8.34766	0.664583		5.54771				17.1	10.4226	0.664583		6.92667				17.1	6.6246	0.788522		5.22364				17.1	6.66263	0.788522		5.25362				17.1	7.01233	0.788522		5.52937				17.1	8.66318	0.788522		6.8311				17.1	5.5831
17.2	8.41737	0.659288		5.54947				17.2	10.512	0.659288		6.93042				17.2	6.67116	0.783021		5.22366				17.2	6.70967	0.783021		5.25382				17.2	7.0637	0.783021		5.53103				17.2	8.72855	0.783021		6.83464				17.2	5.61672
17.3	8.48766	0.654034		5.55122				17.3	10.6021	0.654034		6.93413				17.3	6.71805	0.777559		5.22368				17.3	6.75706	0.777559		5.25401				17.3	7.11545	0.777559		5.53268				17.3	8.79437	0.777559		6.83814				17.3	5.65054
17.4	8.55853	0.648823		5.55297				17.4	10.6929	0.648823		6.93781				17.4	6.76527	0.772135		5.2237				17.4	6.80477	0.772135		5.2542				17.4	7.16758	0.772135		5.53434				17.4	8.86064	0.772135		6.84161				17.4	5.68456
17.5	8.62999	0.643653		5.55472				17.5	10.7845	0.643653		6.94145				17.5	6.81282	0.766749		5.22372				17.5	6.85282	0.766749		5.2544				17.5	7.22008	0.766749		5.53599				17.5	8.92736	0.766749		6.84505				17.5	5.71879
17.6	8.70205	0.638524		5.55647				17.6	10.8767	0.638524		6.94505				17.6	6.8607	0.761401		5.22374				17.6	6.90122	0.761401		5.25459				17.6	7.27296	0.761401		5.53764				17.6	8.99454	0.761401		6.84845				17.6	5.75323
17.7	8.7747	0.633437		5.55821				17.7	10.9697	0.633437		6.94862				17.7	6.90892	0.75609		5.22376				17.7	6.94995	0.75609		5.25478				17.7	7.32623	0.75609		5.53929				17.7	9.06217	0.75609		6.85181				17.7	5.78787
17.8	8.84795	0.628389		5.55996				17.8	11.0634	0.628389		6.95215				17.8	6.95748	0.750815		5.22378				17.8	6.99903	0.750815		5.25498				17.8	7.37989	0.750815		5.54093				17.8	9.13027	0.750815		6.85515				17.8	5.82273
17.9	8.92182	0.623382		5.5617				17.9	11.1579	0.623382		6.95564				17.9	7.00638	0.745578		5.2238				17.9	7.04845	0.745578		5.25517				17.9	7.43394	0.745578		5.54258				17.9	9.19883	0.745578		6.85845				17.9	5.85779
18	8.99629	0.618415		5.56344				18	11.2531	0.618415		6.9591				18	7.05562	0.740377		5.22382				18	7.09822	0.740377		5.25536				18	7.48838	0.740377		5.54422				18	9.26786	0.740377		6.86171				18	5.89306
18.1	9.07139	0.613487		5.56518				18.1	11.3491	0.613487		6.96253				18.1	7.10521	0.735213		5.22384				18.1	7.14835	0.735213		5.25556				18.1	7.54321	0.735213		5.54586				18.1	9.33736	0.735213		6.86495				18.1	5.92855
18.2	9.1471	0.608599		5.56692				18.2	11.4458	0.608599		6.96592				18.2	7.15515	0.730084		5.22386				18.2	7.19883	0.730084		5.25575				18.2	7.59845	0.730084		5.5475				18.2	9.40734	0.730084		6.86815				18.2	5.96424
18.3	9.22345	0.60375		5.56865				18.3	11.5433	0.60375		6.96928				18.3	7.20544	0.724991		5.22388				18.3	7.24966	0.724991		5.25594				18.3	7.65408	0.724991		5.54914				18.3	9.4778	0.724991		6.87132				18.3	6.00016
18.4	9.30043	0.598939		5.57039				18.4	11.6416	0.598939		6.9726				18.4	7.25608	0.719934		5.2239				18.4	7.30086	0.719934		5.25614				18.4	7.71012	0.719934		5.55078				18.4	9.54873	0.719934		6.87446				18.4	6.03629
18.5	9.37804	0.594167		5.57212				18.5	11.7406	0.594167		6.9759				18.5	7.30708	0.714912		5.22392				18.5	7.35241	0.714912		5.25633				18.5	7.76657	0.714912		5.55242				18.5	9.62016	0.714912		6.87757				18.5	6.07264
18.6	9.45631	0.589432		5.57385				18.6	11.8405	0.589432		6.97916				18.6	7.35843	0.709925		5.22394				18.6	7.40433	0.709925		5.25652				18.6	7.82343	0.709925		5.55405				18.6	9.69207	0.709925		6.88064				18.6	6.1092
18.7	9.53522	0.584736		5.57558				18.7	11.9411	0.584736		6.98238				18.7	7.41015	0.704973		5.22396				18.7	7.45662	0.704973		5.25672				18.7	7.8807	0.704973		5.55568				18.7	9.76447	0.704973		6.88369				18.7	6.14599
18.8	9.61478	0.580076		5.57731				18.8	12.0425	0.580076		6.98558				18.8	7.46223	0.700056		5.22398				18.8	7.50927	0.700056		5.25691				18.8	7.93838	0.700056		5.55731				18.8	9.83737	0.700056		6.88671				18.8	6.183
18.9	9.69501	0.575454		5.57903				18.9	12.1447	0.575454		6.98874				18.9	7.51468	0.695172		5.224				18.9	7.5623	0.695172		5.2571				18.9	7.99649	0.695172		5.55894				18.9	9.91077	0.695172		6.88969				18.9	6.22023
19	9.7759	0.570869		5.58076				19	12.2478	0.570869		6.99187				19	7.56749	0.690323		5.22402				19	7.6157	0.690323		5.25729				19	8.05502	0.690323		5.56057				19	9.98467	0.690323		6.89265				19	6.25768
19.1	9.85746	0.56632		5.58248				19.1	12.3516	0.56632		6.99497				19.1	7.62068	0.685508		5.22404				19.1	7.66948	0.685508		5.25749				19.1	8.11397	0.685508		5.56219				19.1	10.0591	0.685508		6.89557				19.1	6.29537
19.2	9.93969	0.561808		5.5842				19.2	12.4563	0.561808		6.99804				19.2	7.67424	0.680726		5.22406				19.2	7.72364	0.680726		5.25768				19.2	8.17336	0.680726		5.56382				19.2	10.134	0.680726		6.89847				19.2	6.33327
19.3	10.0226	0.557331		5.58592				19.3	12.5618	0.557331		7.00108				19.3	7.72818	0.675978		5.22408				19.3	7.77818	0.675978		5.25787				19.3	8.23317	0.675978		5.56544				19.3	10.2094	0.675978		6.90134				19.3	6.37141
19.4	10.1062	0.55289		5.58763				19.4	12.6681	0.55289		7.00409				19.4	7.7825	0.671262		5.22409				19.4	7.8331	0.671262		5.25807				19.4	8.29342	0.671262		5.56706				19.4	10.2854	0.671262		6.90418				19.4	6.40977
19.5	10.1905	0.548485		5.58935				19.5	12.7753	0.548485		7.00707				19.5	7.83719	0.66658		5.22411				19.5	7.88842	0.66658		5.25826				19.5	8.3541	0.66658		5.56868				19.5	10.3618	0.66658		6.90699				19.5	6.44837
19.6	10.2755	0.544115		5.59106				19.6	12.8833	0.544115		7.01002				19.6	7.89228	0.66193		5.22413				19.6	7.94412	0.66193		5.25845				19.6	8.41523	0.66193		5.57029				19.6	10.4388	0.66193		6.90978				19.6	6.4872
19.7	10.3612	0.539779		5.59277				19.7	12.9922	0.539779		7.01294				19.7	7.94775	0.657313		5.22415				19.7	8.00022	0.657313		5.25864				19.7	8.4768	0.657313		5.57191				19.7	10.5164	0.657313		6.91253				19.7	6.52626
19.8	10.4476	0.535478		5.59448				19.8	13.102	0.535478		7.01583				19.8	8.0036	0.652728		5.22417				19.8	8.05671	0.652728		5.25884				19.8	8.53882	0.652728		5.57352				19.8	10.5944	0.652728		6.91526				19.8	6.56556
19.9	10.5348	0.531211		5.59619				19.9	13.2126	0.531211		7.01869				19.9	8.05986	0.648174		5.22419				19.9	8.1136	0.648174		5.25903				19.9	8.60129	0.648174		5.57514				19.9	10.673	0.648174		6.91796				19.9	6.6051
20	10.6226	0.526979		5.5979				20	13.3241	0.526979		7.02152				20	8.1165	0.643653		5.22421				20	8.1709	0.643653		5.25922				20	8.66421	0.643653		5.57675				20	10.7521	0.643653		6.92064				20	6.64487
[truncated: 19 more columns]

## Sheet: V21-30
Table SB3. Simulated changes in the ISR and the VS of substrate and inoculum under various variants.								Table S3. Continued….								Table S3. Continued….								Table S3. Continued….								Table S3. Continued….								Table S3. Continued….
V21	Go to Variants							V22	Go to Variants							V23	Go to Variants							V24	Go to Variants							V25	Go to Variants							V26	Go to Variants							V27	Go to Variants
	Variables	Abbreviation		Values	Units	Remarks			Variables	Abbreviation		Values	Units	Remarks			Variables	Abbreviation		Values	Units	Remarks			Variables	Abbreviation		Values	Units	Remarks			Variables	Abbreviation		Values	Units	Remarks			Variables	Abbreviation		Values	Units	Remarks			Variables
	k of inoculum:	ki		0.0001	1/day	From V21			k of inoculum:	ki		0.001	1/day	From V22			k of inoculum:	ki		0.01	1/day	From V23			k of inoculum:	ki		0.1	1/day	From V24			k of inoculum:	ki		0.0001	1/day	From V25			k of inoculum:	ki		0.001	1/day	From V26			k of inoculum:
	k of substrate:	ks		0.05	1/day	From V21			k of substrate:	ks		0.05	1/day	From V22			k of substrate:	ks		0.05	1/day	From V23			k of substrate:	ks		0.05	1/day	From V24			k of substrate:	ks		0.04	1/day	From V25			k of substrate:	ks		0.04	1/day	From V26			k of substrate:
	density of substrate:	rs		1.56	g/mL				density of substrate:	rs		1.56	g/mL				density of substrate:	rs		1.56	g/mL				density of substrate:	rs		1.56	g/mL				density of substrate:	rs		1.56	g/mL				density of substrate:	rs		1.56	g/mL				density of substrate:
	density of inoculum:	ri		0.871	g/mL				density of inoculum:	ri		0.871	g/mL				density of inoculum:	ri		0.871	g/mL				density of inoculum:	ri		0.871	g/mL				density of inoculum:	ri		0.871	g/mL				density of inoculum:	ri		0.871	g/mL				density of inoculum:
	Percent Dry Matter of substrate:	PDMs		0.911708	decimal				Percent Dry Matter of substrate:	PDMs		0.911708	decimal				Percent Dry Matter of substrate:	PDMs		0.911708	decimal				Percent Dry Matter of substrate:	PDMs		0.911708	decimal				Percent Dry Matter of substrate:	PDMs		0.911708	decimal				Percent Dry Matter of substrate:	PDMs		0.911708	decimal				Percent Dry Matter of substrate:
	Percent Volatile Matter of substrate:	PVSs		0.999849	decimal				Percent Volatile Matter of substrate:	PVSs		0.999849	decimal				Percent Volatile Matter of substrate:	PVSs		0.999849	decimal				Percent Volatile Matter of substrate:	PVSs		0.999849	decimal				Percent Volatile Matter of substrate:	PVSs		0.999849	decimal				Percent Volatile Matter of substrate:	PVSs		0.999849	decimal				Percent Volatile Matter of substrate:
	Volume of substrate:	Vs		1.83548	mL				Volume of substrate:	Vs		1.83548	mL				Volume of substrate:	Vs		1.83548	mL				Volume of substrate:	Vs		1.83548	mL				Volume of substrate:	Vs		1.83548	mL				Volume of substrate:	Vs		1.83548	mL				Volume of substrate:
	Percent Dry Matter of inoculum:	PDMi		0.0402036	decimal				Percent Dry Matter of inoculum:	PDMi		0.0402036	decimal				Percent Dry Matter of inoculum:	PDMi		0.0402036	decimal				Percent Dry Matter of inoculum:	PDMi		0.0402036	decimal				Percent Dry Matter of inoculum:	PDMi		0.0402036	decimal				Percent Dry Matter of inoculum:	PDMi		0.0402036	decimal				Percent Dry Matter of inoculum:
	Percent Volatile Solid of inoculum:	PVSi		0.604692	decimal				Percent Volatile Solid of inoculum:	PVSi		0.604692	decimal				Percent Volatile Solid of inoculum:	PVSi		0.604692	decimal				Percent Volatile Solid of inoculum:	PVSi		0.604692	decimal				Percent Volatile Solid of inoculum:	PVSi		0.604692	decimal				Percent Volatile Solid of inoculum:	PVSi		0.604692	decimal				Percent Volatile Solid of inoculum:
	Volume of inoculum:	Vi		246.534	mL				Volume of inoculum:	Vi		246.534	mL				Volume of inoculum:	Vi		246.534	mL				Volume of inoculum:	Vi		246.534	mL				Volume of inoculum:	Vi		246.534	mL				Volume of inoculum:	Vi		246.534	mL				Volume of inoculum:
	Reactor working volume:	Vw		248.369	mL				Reactor working volume:	Vw		248.369	mL				Reactor working volume:	Vw		248.369	mL				Reactor working volume:	Vw		248.369	mL				Reactor working volume:	Vw		248.369	mL				Reactor working volume:	Vw		248.369	mL				Reactor working volume:
	Note: Yellow highlighted values can be modified by the user!	ki/ks		0.002	Unitless				Note: Yellow highlighted values can be modified by the user!	ki/ks		0.02	Unitless				Note: Yellow highlighted values can be modified by the user!	ki/ks		0.2	Unitless				Note: Yellow highlighted values can be modified by the user!	ki/ks		2	Unitless				Note: Yellow highlighted values can be modified by the user!	ki/ks		0.0025	Unitless				Note: Yellow highlighted values can be modified by the user!	ki/ks		0.025	Unitless				Note: Yellow highlighted values can be modified by the user!
	VS removed (Initial - final)			1.64992	g				VS removed (Initial - final)			1.64992	g				VS removed (Initial - final)			1.64992	g				VS removed (Initial - final)			1.64992	g				VS removed (Initial - final)			1.43733	g				VS removed (Initial - final)			1.43733	g				VS removed (Initial - final)
time, [days]	Inoculum to Substrate Ratio, [ISR]	Mass of volatile solid of substrate, [VSs, g]		Mass of volatile solid of inoculum, [Vsi, g]				time, [days]	Inoculum to Substrate Ratio, [ISR]	Mass of volatile solid of substrate, [VSs, g]		Mass of volatile solid of inoculum, [Vsi, g]				time, [days]	Inoculum to Substrate Ratio, [ISR]	Mass of volatile solid of substrate, [VSs, g]		Mass of volatile solid of inoculum, [Vsi, g]				time, [days]	Inoculum to Substrate Ratio, [ISR]	Mass of volatile solid of substrate, [VSs, g]		Mass of volatile solid of inoculum, [Vsi, g]				time, [days]	Inoculum to Substrate Ratio, [ISR]	Mass of volatile solid of substrate, [VSs, g]		Mass of volatile solid of inoculum, [Vsi, g]				time, [days]	Inoculum to Substrate Ratio, [ISR]	Mass of volatile solid of substrate, [VSs, g]		Mass of volatile solid of inoculum, [Vsi, g]				time, [days]	Inoculum to Substrate Ratio, [ISR]
0	2	2.61014		5.22028				0	2	2.61014		5.22028				0	2	2.61014		5.22028				0	2	2.61014		5.22028				0	2	2.61014		5.22028				0	2	2.61014		5.22028				0	2
0.1	2.01003	2.59712		5.2203				0.1	2.01009	2.59712		5.22045				0.1	2.01066	2.59712		5.22193				0.1	2.01635	2.59712		5.2367				0.1	2.00802	2.59972		5.2203				0.1	2.00807	2.59972		5.22043				0.1	2.00857
0.2	2.02011	2.58417		5.22032				0.2	2.02023	2.58417		5.22061				0.2	2.02138	2.58417		5.22358				0.2	2.03274	2.58417		5.25295				0.2	2.01608	2.58934		5.22031				0.2	2.01618	2.58934		5.22057				0.2	2.01717
0.3	2.03025	2.57128		5.22033				0.3	2.03042	2.57128		5.22078				0.3	2.03215	2.57128		5.22523				0.3	2.04919	2.57128		5.26905				0.3	2.02416	2.57901		5.22033				0.3	2.02431	2.57901		5.22071				0.3	2.02581
0.4	2.04043	2.55846		5.22035				0.4	2.04066	2.55846		5.22094				0.4	2.04298	2.55846		5.22687				0.4	2.06569	2.55846		5.28498				0.4	2.03228	2.56871		5.22034				0.4	2.03248	2.56871		5.22086				0.4	2.03449
0.5	2.05066	2.5457		5.22037				0.5	2.05095	2.5457		5.22111				0.5	2.05386	2.5457		5.22851				0.5	2.08224	2.5457		5.30075				0.5	2.04043	2.55846		5.22036				0.5	2.04068	2.55846		5.221				0.5	2.0432
0.6	2.06095	2.533		5.22038				0.6	2.0613	2.533		5.22127				0.6	2.06481	2.533		5.23015				0.6	2.09884	2.533		5.31637				0.6	2.04861	2.54824		5.22037				0.6	2.04892	2.54824		5.22115				0.6	2.05195
0.7	2.07129	2.52037		5.2204				0.7	2.0717	2.52037		5.22144				0.7	2.07581	2.52037		5.23179				0.7	2.1155	2.52037		5.33183				0.7	2.05683	2.53807		5.22038				0.7	2.05719	2.53807		5.22129				0.7	2.06074
0.8	2.08167	2.5078		5.22042				0.8	2.08215	2.5078		5.2216				0.8	2.08686	2.5078		5.23343				0.8	2.1322	2.5078		5.34714				0.8	2.06508	2.52794		5.2204				0.8	2.06549	2.52794		5.22143				0.8	2.06957
0.9	2.09212	2.49529		5.22043				0.9	2.09265	2.49529		5.22177				0.9	2.09798	2.49529		5.23507				0.9	2.14897	2.49529		5.36229				0.9	2.07336	2.51785		5.22041				0.9	2.07383	2.51785		5.22158				0.9	2.07843
1	2.10261	2.48284		5.22045				1	2.10321	2.48284		5.22193				1	2.10915	2.48284		5.2367				1	2.16578	2.48284		5.37729				1	2.08168	2.5078		5.22043				1	2.08219	2.5078		5.22172				1	2.08732
1.1	2.11315	2.47046		5.22046				1.1	2.11382	2.47046		5.2221				1.1	2.12039	2.47046		5.23833				1.1	2.18265	2.47046		5.39215				1.1	2.09003	2.49779		5.22044				1.1	2.0906	2.49779		5.22186				1.1	2.09626
1.2	2.12375	2.45814		5.22048				1.2	2.12448	2.45814		5.22226				1.2	2.13168	2.45814		5.23996				1.2	2.19957	2.45814		5.40686				1.2	2.09841	2.48781		5.22046				1.2	2.09903	2.48781		5.22201				1.2	2.10523
1.3	2.13441	2.44588		5.2205				1.3	2.13519	2.44588		5.22243				1.3	2.14303	2.44588		5.24159				1.3	2.21655	2.44588		5.42142				1.3	2.10683	2.47788		5.22047				1.3	2.10751	2.47788		5.22215				1.3	2.11424
1.4	2.14511	2.43368		5.22051				1.4	2.14596	2.43368		5.22259				1.4	2.15444	2.43368		5.24322				1.4	2.23359	2.43368		5.43583				1.4	2.11528	2.46799		5.22048				1.4	2.11601	2.46799		5.22229				1.4	2.12329
1.5	2.15587	2.42154		5.22053				1.5	2.15679	2.42154		5.22276				1.5	2.16591	2.42154		5.24485				1.5	2.25068	2.42154		5.4501				1.5	2.12376	2.45814		5.2205				1.5	2.12455	2.45814		5.22244				1.5	2.13238
1.6	2.16668	2.40946		5.22055				1.6	2.16767	2.40946		5.22292				1.6	2.17744	2.40946		5.24647				1.6	2.26782	2.40946		5.46424				1.6	2.13228	2.44833		5.22051				1.6	2.13312	2.44833		5.22258				1.6	2.1415
1.7	2.17755	2.39745		5.22056				1.7	2.1786	2.39745		5.22309				1.7	2.18903	2.39745		5.2481				1.7	2.28502	2.39745		5.47822				1.7	2.14083	2.43855		5.22053				1.7	2.14173	2.43855		5.22272				1.7	2.15067
1.8	2.18847	2.38549		5.22058				1.8	2.18959	2.38549		5.22325				1.8	2.20069	2.38549		5.24972				1.8	2.30228	2.38549		5.49208				1.8	2.14942	2.42882		5.22054				1.8	2.15037	2.42882		5.22287				1.8	2.15987
1.9	2.19945	2.37359		5.2206				1.9	2.20064	2.37359		5.22342				1.9	2.2124	2.37359		5.25134				1.9	2.3196	2.37359		5.50579				1.9	2.15804	2.41912		5.22056				1.9	2.15905	2.41912		5.22301				1.9	2.16911
2	2.21048	2.36175		5.22061				2	2.21174	2.36175		5.22358				2	2.22418	2.36175		5.25295				2	2.33698	2.36175		5.51936				2	2.16669	2.40946		5.22057				2	2.16777	2.40946		5.22316				2	2.17839
2.1	2.22157	2.34997		5.22063				2.1	2.22289	2.34997		5.22374				2.1	2.23601	2.34997		5.25457				2.1	2.35441	2.34997		5.53281				2.1	2.17538	2.39985		5.22059				2.1	2.17651	2.39985		5.2233				2.1	2.1877
2.2	2.23271	2.33825		5.22065				2.2	2.23411	2.33825		5.22391				2.2	2.24791	2.33825		5.25619				2.2	2.3719	2.33825		5.54611				2.2	2.18411	2.39027		5.2206				2.2	2.1853	2.39027		5.22344				2.2	2.19706
2.3	2.24391	2.32659		5.22066				2.3	2.24538	2.32659		5.22407				2.3	2.25987	2.32659		5.2578				2.3	2.38946	2.32659		5.55929				2.3	2.19287	2.38072		5.22061				2.3	2.19412	2.38072		5.22359				2.3	2.20646
2.4	2.25516	2.31499		5.22068				2.4	2.2567	2.31499		5.22424				2.4	2.2719	2.31499		5.25941				2.4	2.40707	2.31499		5.57233				2.4	2.20166	2.37122		5.22063				2.4	2.20297	2.37122		5.22373				2.4	2.21589
2.5	2.26648	2.30344		5.2207				2.5	2.26809	2.30344		5.2244				2.5	2.28398	2.30344		5.26102				2.5	2.42474	2.30344		5.58525				2.5	2.21049	2.36175		5.22064				2.5	2.21186	2.36175		5.22387				2.5	2.22537
2.6	2.27784	2.29195		5.22071				2.6	2.27953	2.29195		5.22457				2.6	2.29613	2.29195		5.26263				2.6	2.44247	2.29195		5.59803				2.6	2.21936	2.35233		5.22066				2.6	2.22079	2.35233		5.22402				2.6	2.23488
2.7	2.28927	2.28052		5.22073				2.7	2.29102	2.28052		5.22473				2.7	2.30835	2.28052		5.26424				2.7	2.46027	2.28052		5.61069				2.7	2.22826	2.34294		5.22067				2.7	2.22975	2.34294		5.22416				2.7	2.24444
2.8	2.30075	2.26915		5.22075				2.8	2.30258	2.26915		5.2249				2.8	2.32062	2.26915		5.26584				2.8	2.47812	2.26915		5.62322				2.8	2.2372	2.33358		5.22069				2.8	2.23875	2.33358		5.2243				2.8	2.25403
2.9	2.31229	2.25783		5.22076				2.9	2.3142	2.25783		5.22506				2.9	2.33297	2.25783		5.26744				2.9	2.49604	2.25783		5.63563				2.9	2.24617	2.32427		5.2207				2.9	2.24778	2.32427		5.22445				2.9	2.26367
3	2.32389	2.24657		5.22078				3	2.32587	2.24657		5.22523				3	2.34537	2.24657		5.26905				3	2.51402	2.24657		5.64791				3	2.25518	2.31499		5.22071				3	2.25685	2.31499		5.22459				3	2.27334
3.1	2.33554	2.23537		5.22079				3.1	2.3376	2.23537		5.22539				3.1	2.35785	2.23537		5.27065				3.1	2.53206	2.23537		5.66008				3.1	2.26422	2.30575		5.22073				3.1	2.26596	2.30575		5.22473				3.1	2.28306
3.2	2.34726	2.22422		5.22081				3.2	2.34939	2.22422		5.22555				3.2	2.37038	2.22422		5.27225				3.2	2.55016	2.22422		5.67212				3.2	2.27331	2.29654		5.22074				3.2	2.27511	2.29654		5.22488				3.2	2.29282
3.3	2.35903	2.21312		5.22083				3.3	2.36124	2.21312		5.22572				3.3	2.38299	2.21312		5.27384				3.3	2.56833	2.21312		5.68404				3.3	2.28242	2.28737		5.22076				3.3	2.28429	2.28737		5.22502				3.3	2.30261
3.4	2.37086	2.20208		5.22084				3.4	2.37315	2.20208		5.22588				3.4	2.39566	2.20208		5.27544				3.4	2.58657	2.20208		5.69584				3.4	2.29158	2.27824		5.22077				3.4	2.29351	2.27824		5.22516				3.4	2.31245
3.5	2.38276	2.1911		5.22086				3.5	2.38512	2.1911		5.22605				3.5	2.40839	2.1911		5.27703				3.5	2.60487	2.1911		5.70753				3.5	2.30077	2.26915		5.22079				3.5	2.30276	2.26915		5.22531				3.5	2.32233
3.6	2.39471	2.18017		5.22088				3.6	2.39715	2.18017		5.22621				3.6	2.42119	2.18017		5.27862				3.6	2.62323	2.18017		5.71909				3.6	2.31	2.26009		5.2208				3.6	2.31205	2.26009		5.22545				3.6	2.33226
3.7	2.40672	2.1693		5.22089				3.7	2.40925	2.1693		5.22638				3.7	2.43406	2.1693		5.28022				3.7	2.64166	2.1693		5.73055				3.7	2.31926	2.25107		5.22082				3.7	2.32138	2.25107		5.22559				3.7	2.34222
3.8	2.41879	2.15848		5.22091				3.8	2.4214	2.15848		5.22654				3.8	2.447	2.15848		5.2818				3.8	2.66015	2.15848		5.74189				3.8	2.32856	2.24208		5.22083				3.8	2.33075	2.24208		5.22574				3.8	2.35222
3.9	2.43092	2.14772		5.22093				3.9	2.43361	2.14772		5.22671				3.9	2.46001	2.14772		5.28339				3.9	2.67871	2.14772		5.75312				3.9	2.3379	2.23313		5.22084				3.9	2.34016	2.23313		5.22588				3.9	2.36227
4	2.44311	2.137		5.22094				4	2.44589	2.137		5.22687				4	2.47308	2.137		5.28498				4	2.69734	2.137		5.76423				4	2.34728	2.22422		5.22086				4	2.3496	2.22422		5.22602				4	2.37236
4.1	2.45537	2.12634		5.22096				4.1	2.45822	2.12634		5.22703				4.1	2.48622	2.12634		5.28656				4.1	2.71604	2.12634		5.77524				4.1	2.35669	2.21534		5.22087				4.1	2.35908	2.21534		5.22616				4.1	2.38249
4.2	2.46768	2.11574		5.22098				4.2	2.47062	2.11574		5.2272				4.2	2.49943	2.11574		5.28815				4.2	2.7348	2.11574		5.78613				4.2	2.36615	2.20649		5.22089				4.2	2.3686	2.20649		5.22631				4.2	2.39267
4.3	2.48006	2.10519		5.22099				4.3	2.48309	2.10519		5.22736				4.3	2.51271	2.10519		5.28973				4.3	2.75363	2.10519		5.79692				4.3	2.37564	2.19768		5.2209				4.3	2.37816	2.19768		5.22645				4.3	2.40288
4.4	2.4925	2.09469		5.22101				4.4	2.49561	2.09469		5.22753				4.4	2.52606	2.09469		5.29131				4.4	2.77254	2.09469		5.8076				4.4	2.38516	2.18891		5.22092				4.4	2.38776	2.18891		5.22659				4.4	2.41314
4.5	2.505	2.08424		5.22103				4.5	2.5082	2.08424		5.22769				4.5	2.53948	2.08424		5.29288				4.5	2.79151	2.08424		5.81817				4.5	2.39473	2.18017		5.22093				4.5	2.39739	2.18017		5.22674				4.5	2.42344
4.6	2.51757	2.07385		5.22104				4.6	2.52085	2.07385		5.22786				4.6	2.55297	2.07385		5.29446				4.6	2.81055	2.07385		5.82864				4.6	2.40434	2.17147		5.22094				4.6	2.40707	2.17147		5.22688				4.6	2.43379
4.7	2.53019	2.0635		5.22106				4.7	2.53357	2.0635		5.22802				4.7	2.56653	2.0635		5.29604				4.7	2.82966	2.0635		5.839				4.7	2.41398	2.1628		5.22096				4.7	2.41678	2.1628		5.22702				4.7	2.44418
4.8	2.54288	2.05321		5.22108				4.8	2.54635	2.05321		5.22818				4.8	2.58016	2.05321		5.29761				4.8	2.84884	2.05321		5.84926				4.8	2.42366	2.15417		5.22097				4.8	2.42654	2.15417		5.22717				4.8	2.45461
4.9	2.55564	2.04297		5.22109				4.9	2.55919	2.04297		5.22835				4.9	2.59386	2.04297		5.29918				4.9	2.86809	2.04297		5.85942				4.9	2.43338	2.14557		5.22099				4.9	2.43633	2.14557		5.22731				4.9	2.46509
5	2.56846	2.03278		5.22111				5	2.5721	2.03278		5.22851				5	2.60764	2.03278		5.30075				5	2.88741	2.03278		5.86948				5	2.44314	2.137		5.221				5	2.44616	2.137		5.22745				5	2.47561
5.1	2.58134	2.02264		5.22112				5.1	2.58507	2.02264		5.22868				5.1	2.62148	2.02264		5.30232				5.1	2.90681	2.02264		5.87944				5.1	2.45294	2.12847		5.22102				5.1	2.45603	2.12847		5.2276				5.1	2.48617
5.2	2.59429	2.01255		5.22114				5.2	2.59811	2.01255		5.22884				5.2	2.6354	2.01255		5.30389				5.2	2.92628	2.01255		5.88929				5.2	2.46278	2.11998		5.22103				5.2	2.46594	2.11998		5.22774				5.2	2.49678
5.3	2.6073	2.00252		5.22116				5.3	2.61122	2.00252		5.229				5.3	2.64939	2.00252		5.30545				5.3	2.94582	2.00252		5.89905				5.3	2.47266	2.11151		5.22105				5.3	2.47589	2.11151		5.22788				5.3	2.50743
5.4	2.62038	1.99253		5.22117				5.4	2.62439	1.99253		5.22917				5.4	2.66346	1.99253		5.30702				5.4	2.96544	1.99253		5.90872				5.4	2.48257	2.10308		5.22106				5.4	2.48589	2.10308		5.22802				5.4	2.51813
5.5	2.63352	1.98259		5.22119				5.5	2.63763	1.98259		5.22933				5.5	2.6776	1.98259		5.30858				5.5	2.98513	1.98259		5.91828				5.5	2.49253	2.09469		5.22107				5.5	2.49592	2.09469		5.22817				5.5	2.52887
5.6	2.64673	1.9727		5.22121				5.6	2.65093	1.9727		5.2295				5.6	2.69181	1.9727		5.31014				5.6	3.00489	1.9727		5.92776				5.6	2.50253	2.08633		5.22109				5.6	2.50599	2.08633		5.22831				5.6	2.53966
5.7	2.66	1.96286		5.22122				5.7	2.6643	1.96286		5.22966				5.7	2.7061	1.96286		5.3117				5.7	3.02473	1.96286		5.93713				5.7	2.51256	2.078		5.2211				5.7	2.5161	2.078		5.22845				5.7	2.55049
5.8	2.67334	1.95307		5.22124				5.8	2.67774	1.95307		5.22983				5.8	2.72046	1.95307		5.31326				5.8	3.04465	1.95307		5.94642				5.8	2.52264	2.0697		5.22112				5.8	2.52626	2.0697		5.2286				5.8	2.56137
5.9	2.68675	1.94333		5.22126				5.9	2.69125	1.94333		5.22999				5.9	2.7349	1.94333		5.31481				5.9	3.06464	1.94333		5.95561				5.9	2.53276	2.06144		5.22113				5.9	2.53645	2.06144		5.22874				5.9	2.5723
6	2.70023	1.93364		5.22127				6	2.70482	1.93364		5.23015				6	2.74941	1.93364		5.31637				6	3.0847	1.93364		5.96471				6	2.54292	2.05321		5.22115				6	2.54669	2.05321		5.22888				6	2.58327
6.1	2.71377	1.924		5.22129				6.1	2.71847	1.924		5.23032				6.1	2.764	1.924		5.31792				6.1	3.10485	1.924		5.97372				6.1	2.55312	2.04501		5.22116				6.1	2.55696	2.04501		5.22902				6.1	2.59428
6.2	2.72738	1.9144		5.22131				6.2	2.73218	1.9144		5.23048				6.2	2.77866	1.9144		5.31947				6.2	3.12507	1.9144		5.98264				6.2	2.56336	2.03685		5.22117				6.2	2.56728	2.03685		5.22917				6.2	2.60534
6.3	2.74106	1.90485		5.22132				6.3	2.74596	1.90485		5.23065				6.3	2.7934	1.90485		5.32102				6.3	3.14537	1.90485		5.99147				6.3	2.57364	2.02872		5.22119				6.3	2.57764	2.02872		5.22931				6.3	2.61645
6.4	2.75481	1.89535		5.22134				6.4	2.75981	1.89535		5.23081				6.4	2.80822	1.89535		5.32257				6.4	3.16575	1.89535		6.00022				6.4	2.58396	2.02062		5.2212				6.4	2.58804	2.02062		5.22945				6.4	2.6276
6.5	2.76863	1.8859		5.22136				6.5	2.77373	1.8859		5.23097				6.5	2.82312	1.8859		5.32412				6.5	3.18621	1.8859		6.00887				6.5	2.59432	2.01255		5.22122				6.5	2.59849	2.01255		5.2296				6.5	2.63881
6.6	2.78252	1.87649		5.22137				6.6	2.78772	1.87649		5.23114				6.6	2.83809	1.87649		5.32566				6.6	3.20675	1.87649		6.01744				6.6	2.60473	2.00452		5.22123				6.6	2.60897	2.00452		5.22974				6.6	2.65005
6.7	2.79647	1.86713		5.22139				6.7	2.80178	1.86713		5.2313				6.7	2.85315	1.86713		5.32721				6.7	3.22737	1.86713		6.02593				6.7	2.61518	1.99652		5.22125				6.7	2.6195	1.99652		5.22988				6.7	2.66135
6.8	2.8105	1.85782		5.22141				6.8	2.81591	1.85782		5.23146				6.8	2.86828	1.85782		5.32875				6.8	3.24807	1.85782		6.03433				6.8	2.62567	1.98855		5.22126				6.8	2.63007	1.98855		5.23002				6.8	2.67269
6.9	2.8246	1.84856		5.22142				6.9	2.83012	1.84856		5.23163				6.9	2.88349	1.84856		5.33029				6.9	3.26885	1.84856		6.04265				6.9	2.6362	1.98061		5.22127				6.9	2.64069	1.98061		5.23017				6.9	2.68408
7	2.83876	1.83934		5.22144				7	2.84439	1.83934		5.23179				7	2.89878	1.83934		5.33183				7	3.28971	1.83934		6.05088				7	2.64677	1.9727		5.22129				7	2.65134	1.9727		5.23031				7	2.69552
7.1	2.853	1.83016		5.22145				7.1	2.85874	1.83016		5.23196				7.1	2.91415	1.83016		5.33337				7.1	3.31065	1.83016		6.05903				7.1	2.65739	1.96483		5.2213				7.1	2.66204	1.96483		5.23045				7.1	2.707
7.2	2.86731	1.82103		5.22147				7.2	2.87316	1.82103		5.23212				7.2	2.9296	1.82103		5.3349				7.2	3.33168	1.82103		6.0671				7.2	2.66804	1.95698		5.22132				7.2	2.67278	1.95698		5.2306				7.2	2.71854
7.3	2.88169	1.81195		5.22149				7.3	2.88765	1.81195		5.23228				7.3	2.94513	1.81195		5.33644				7.3	3.35279	1.81195		6.07509				7.3	2.67874	1.94917		5.22133				7.3	2.68357	1.94917		5.23074				7.3	2.73012
7.4	2.89615	1.80291		5.2215				7.4	2.90222	1.80291		5.23245				7.4	2.96074	1.80291		5.33797				7.4	3.37398	1.80291		6.08301				7.4	2.68949	1.94139		5.22135				7.4	2.6944	1.94139		5.23088				7.4	2.74175
7.5	2.91067	1.79392		5.22152				7.5	2.91686	1.79392		5.23261				7.5	2.97644	1.79392		5.3395				7.5	3.39526	1.79392		6.09084				7.5	2.70027	1.93364		5.22136				7.5	2.70527	1.93364		5.23102				7.5	2.75343
7.6	2.92527	1.78498		5.22154				7.6	2.93157	1.78498		5.23278				7.6	2.99222	1.78498		5.34103				7.6	3.41663	1.78498		6.09859				7.6	2.71111	1.92592		5.22138				7.6	2.71619	1.92592		5.23117				7.6	2.76516
7.7	2.93994	1.77607		5.22155				7.7	2.94635	1.77607		5.23294				7.7	3.00807	1.77607		5.34256				7.7	3.43808	1.77607		6.10627				7.7	2.72198	1.91823		5.22139				7.7	2.72715	1.91823		5.23131				7.7	2.77693
7.8	2.95469	1.76721		5.22157				7.8	2.96122	1.76721		5.2331				7.8	3.02402	1.76721		5.34409				7.8	3.45961	1.76721		6.11387				7.8	2.7329	1.91058		5.2214				7.8	2.73815	1.91058		5.23145				7.8	2.78876
7.9	2.96951	1.7584		5.22159				7.9	2.97615	1.7584		5.23327				7.9	3.04004	1.7584		5.34561				7.9	3.48123	1.7584		6.1214				7.9	2.74386	1.90295		5.22142				7.9	2.7492	1.90295		5.23159				7.9	2.80063
8	2.9844	1.74963		5.2216				8	2.99116	1.74963		5.23343				8	3.05615	1.74963		5.34714				8	3.50294	1.74963		6.12885				8	2.75486	1.89535		5.22143				8	2.7603	1.89535		5.23174				8	2.81256
8.1	2.99937	1.7409		5.22162				8.1	3.00625	1.7409		5.23359				8.1	3.07235	1.7409		5.34866				8.1	3.52474	1.7409		6.13623				8.1	2.76591	1.88779		5.22145				8.1	2.77144	1.88779		5.23188				8.1	2.82454
8.2	3.01442	1.73222		5.22164				8.2	3.02141	1.73222		5.23376				8.2	3.08862	1.73222		5.35018				8.2	3.54662	1.73222		6.14353				8.2	2.777	1.88025		5.22146				8.2	2.78262	1.88025		5.23202				8.2	2.83656
8.3	3.02954	1.72358		5.22165				8.3	3.03665	1.72358		5.23392				8.3	3.10499	1.72358		5.3517				8.3	3.56859	1.72358		6.15076				8.3	2.78814	1.87274		5.22148				8.3	2.79385	1.87274		5.23216				8.3	2.84864
8.4	3.04473	1.71499		5.22167				8.4	3.05197	1.71499		5.23408				8.4	3.12144	1.71499		5.35322				8.4	3.59065	1.71499		6.15792				8.4	2.79933	1.86527		5.22149				8.4	2.80512	1.86527		5.23231				8.4	2.86076
8.5	3.06	1.70643		5.22169				8.5	3.06736	1.70643		5.23425				8.5	3.13797	1.70643		5.35473				8.5	3.61281	1.70643		6.16501				8.5	2.81055	1.85782		5.2215				8.5	2.81644	1.85782		5.23245				8.5	2.87294
8.6	3.07535	1.69792		5.2217				8.6	3.08284	1.69792		5.23441				8.6	3.15459	1.69792		5.35625				8.6	3.63505	1.69792		6.17202				8.6	2.82183	1.8504		5.22152				8.6	2.82781	1.8504		5.23259				8.6	2.88517
8.7	3.09078	1.68945		5.22172				8.7	3.09839	1.68945		5.23458				8.7	3.1713	1.68945		5.35776				8.7	3.65738	1.68945		6.17897				8.7	2.83314	1.84302		5.22153				8.7	2.83922	1.84302		5.23273				8.7	2.89745
8.8	3.10628	1.68103		5.22173				8.8	3.11401	1.68103		5.23474				8.8	3.18809	1.68103		5.35927				8.8	3.6798	1.68103		6.18585				8.8	2.84451	1.83566		5.22155				8.8	2.85068	1.83566		5.23288				8.8	2.90978
8.9	3.12186	1.67264		5.22175				8.9	3.12972	1.67264		5.2349				8.9	3.20498	1.67264		5.36078				8.9	3.70232	1.67264		6.19266				8.9	2.85591	1.82833		5.22156				8.9	2.86218	1.82833		5.23302				8.9	2.92216
9	3.13752	1.6643		5.22177				9	3.14551	1.6643		5.23507				9	3.22195	1.6643		5.36229				9	3.72493	1.6643		6.1994				9	2.86737	1.82103		5.22158				9	2.87373	1.82103		5.23316				9	2.93459
9.1	3.15325	1.656		5.22178				9.1	3.16137	1.656		5.23523				9.1	3.23901	1.656		5.3638				9.1	3.74763	1.656		6.20607				9.1	2.87887	1.81376		5.22159				9.1	2.88533	1.81376		5.2333				9.1	2.94708
9.2	3.16907	1.64774		5.2218				9.2	3.17732	1.64774		5.23539				9.2	3.25616	1.64774		5.3653				9.2	3.77043	1.64774		6.21268				9.2	2.89042	1.80652		5.22161				9.2	2.89697	1.80652		5.23345				9.2	2.95962
9.3	3.18496	1.63952		5.22182				9.3	3.19334	1.63952		5.23556				9.3	3.2734	1.63952		5.36681				9.3	3.79332	1.63952		6.21922				9.3	2.90201	1.79931		5.22162				9.3	2.90866	1.79931		5.23359				9.3	2.97221
9.4	3.20094	1.63134		5.22183				9.4	3.20945	1.63134		5.23572				9.4	3.29073	1.63134		5.36831				9.4	3.8163	1.63134		6.2257				9.4	2.91365	1.79213		5.22163				9.4	2.9204	1.79213		5.23373				9.4	2.98485
9.5	3.21699	1.62321		5.22185				9.5	3.22564	1.62321		5.23588				9.5	3.30815	1.62321		5.36981				9.5	3.83938	1.62321		6.23211				9.5	2.92533	1.78498		5.22165				9.5	2.93218	1.78498		5.23387				9.5	2.99755
9.6	3.23313	1.61511		5.22187				9.6	3.24191	1.61511		5.23605				9.6	3.32566	1.61511		5.37131				9.6	3.86256	1.61511		6.23846				9.6	2.93707	1.77785		5.22166				9.6	2.94402	1.77785		5.23402				9.6	3.01029
9.7	3.24935	1.60706		5.22188				9.7	3.25826	1.60706		5.23621				9.7	3.34326	1.60706		5.37281				9.7	3.88583	1.60706		6.24475				9.7	2.94885	1.77075		5.22168				9.7	2.9559	1.77075		5.23416				9.7	3.0231
9.8	3.26564	1.59904		5.2219				9.8	3.27469	1.59904		5.23637				9.8	3.36095	1.59904		5.37431				9.8	3.9092	1.59904		6.25097				9.8	2.96067	1.76368		5.22169				9.8	2.96782	1.76368		5.2343				9.8	3.03595
9.9	3.28202	1.59107		5.22192				9.9	3.29121	1.59107		5.23654				9.9	3.37874	1.59107		5.3758				9.9	3.93267	1.59107		6.25713				9.9	2.97255	1.75664		5.22171				9.9	2.9798	1.75664		5.23444				9.9	3.04886
10	3.29848	1.58313		5.22193				10	3.30781	1.58313		5.2367				10	3.39662	1.58313		5.37729				10	3.95623	1.58313		6.26323				10	2.98447	1.74963		5.22172				10	2.99182	1.74963		5.23459				10	3.06183
10.1	3.31503	1.57524		5.22195				10.1	3.3245	1.57524		5.23686				10.1	3.41459	1.57524		5.37879				10.1	3.9799	1.57524		6.26927				10.1	2.99644	1.74265		5.22173				10.1	3.0039	1.74265		5.23473				10.1	3.07484
10.2	3.33166	1.56738		5.22197				10.2	3.34126	1.56738		5.23703				10.2	3.43266	1.56738		5.38028				10.2	4.00366	1.56738		6.27525				10.2	3.00846	1.73569		5.22175				10.2	3.01602	1.73569		5.23487				10.2	3.08792
10.3	3.34837	1.55956		5.22198				10.3	3.35812	1.55956		5.23719				10.3	3.45082	1.55956		5.38177				10.3	4.02753	1.55956		6.28117				10.3	3.02052	1.72876		5.22176				10.3	3.02819	1.72876		5.23501				10.3	3.10104
10.4	3.36516	1.55178		5.222				10.4	3.37506	1.55178		5.23735				10.4	3.46908	1.55178		5.38325				10.4	4.05149	1.55178		6.28703				10.4	3.03264	1.72186		5.22178				10.4	3.04041	1.72186		5.23515				10.4	3.11422
10.5	3.38204	1.54404		5.22202				10.5	3.39208	1.54404		5.23752				10.5	3.48743	1.54404		5.38474				10.5	4.07556	1.54404		6.29284				10.5	3.0448	1.71499		5.22179				10.5	3.05268	1.71499		5.2353				10.5	3.12746
10.6	3.399	1.53634		5.22203				10.6	3.40919	1.53634		5.23768				10.6	3.50588	1.53634		5.38623				10.6	4.09973	1.53634		6.29858				10.6	3.05701	1.70814		5.22181				10.6	3.065	1.70814		5.23544				10.6	3.14075
10.7	3.41605	1.52868		5.22205				10.7	3.42638	1.52868		5.23784				10.7	3.52442	1.52868		5.38771				10.7	4.124	1.52868		6.30427				10.7	3.06928	1.70132		5.22182				10.7	3.07736	1.70132		5.23558				10.7	3.1541
10.8	3.43318	1.52106		5.22206				10.8	3.44367	1.52106		5.23801				10.8	3.54306	1.52106		5.38919				10.8	4.14837	1.52106		6.3099				10.8	3.08159	1.69453		5.22183				10.8	3.08978	1.69453		5.23572				10.8	3.1675
10.9	3.4504	1.51347		5.22208				10.9	3.46103	1.51347		5.23817				10.9	3.5618	1.51347		5.39067				10.9	4.17285	1.51347		6.31548				10.9	3.09395	1.68776		5.22185				10.9	3.10225	1.68776		5.23587				10.9	3.18096
11	3.46771	1.50592		5.2221				11	3.47849	1.50592		5.23833				11	3.58063	1.50592		5.39215				11	4.19743	1.50592		6.321				11	3.10635	1.68103		5.22186				11	3.11477	1.68103		5.23601				11	3.19448
11.1	3.4851	1.49841		5.22211				11.1	3.49604	1.49841		5.2385				11.1	3.59957	1.49841		5.39363				11.1	4.22212	1.49841		6.32646				11.1	3.11881	1.67432		5.22188				11.1	3.12734	1.67432		5.23615				11.1	3.20805
11.2	3.50258	1.49094		5.22213				11.2	3.51367	1.49094		5.23866				11.2	3.6186	1.49094		5.3951				11.2	4.24691	1.49094		6.33187				11.2	3.13132	1.66763		5.22189				11.2	3.13996	1.66763		5.23629				11.2	3.22168
11.3	3.52015	1.4835		5.22215				11.3	3.53139	1.4835		5.23882				11.3	3.63773	1.4835		5.39658				11.3	4.27181	1.4835		6.33723				11.3	3.14388	1.66097		5.22191				11.3	3.15263	1.66097		5.23643				11.3	3.23537
11.4	3.53781	1.4761		5.22216				11.4	3.5492	1.4761		5.23899				11.4	3.65696	1.4761		5.39805				11.4	4.29681	1.4761		6.34253				11.4	3.15649	1.65434		5.22192				11.4	3.16535	1.65434		5.23658				11.4	3.24911
11.5	3.55555	1.46874		5.22218				11.5	3.56711	1.46874		5.23915				11.5	3.6763	1.46874		5.39952				11.5	4.32192	1.46874		6.34778				11.5	3.16915	1.64774		5.22194				11.5	3.17812	1.64774		5.23672				11.5	3.26291
11.6	3.57339	1.46141		5.2222				11.6	3.5851	1.46141		5.23931				11.6	3.69573	1.46141		5.40099				11.6	4.34715	1.46141		6.35298				11.6	3.18186	1.64116		5.22195				11.6	3.19095	1.64116		5.23686				11.6	3.27677
11.7	3.59131	1.45413		5.22221				11.7	3.60318	1.45413		5.23948				11.7	3.71526	1.45413		5.40246				11.7	4.37247	1.45413		6.35813				11.7	3.19462	1.63461		5.22196				11.7	3.20382	1.63461		5.237				11.7	3.29068
11.8	3.60932	1.44687		5.22223				11.8	3.62135	1.44687		5.23964				11.8	3.7349	1.44687		5.40393				11.8	4.39791	1.44687		6.36322				11.8	3.20744	1.62809		5.22198				11.8	3.21675	1.62809		5.23714				11.8	3.30466
11.9	3.62742	1.43966		5.22225				11.9	3.63962	1.43966		5.2398				11.9	3.75464	1.43966		5.40539				11.9	4.42346	1.43966		6.36827				11.9	3.2203	1.62159		5.22199				11.9	3.22973	1.62159		5.23729				11.9	3.31869
12	3.64562	1.43248		5.22226				12	3.65798	1.43248		5.23996				12	3.77448	1.43248		5.40686				12	4.44912	1.43248		6.37326				12	3.23322	1.61511		5.22201				12	3.24276	1.61511		5.23743				12	3.33278
12.1	3.6639	1.42533		5.22228				12.1	3.67643	1.42533		5.24013				12.1	3.79443	1.42533		5.40832				12.1	4.47489	1.42533		6.3782				12.1	3.24618	1.60866		5.22202				12.1	3.25585	1.60866		5.23757				12.1	3.34693
12.2	3.68228	1.41822		5.2223				12.2	3.69497	1.41822		5.24029				12.2	3.81448	1.41822		5.40978				12.2	4.50077	1.41822		6.3831				12.2	3.2592	1.60224		5.22204				12.2	3.26899	1.60224		5.23771				12.2	3.36114
12.3	3.70075	1.41115		5.22231				12.3	3.71361	1.41115		5.24045				12.3	3.83463	1.41115		5.41124				12.3	4.52677	1.41115		6.38795				12.3	3.27228	1.59585		5.22205				12.3	3.28218	1.59585		5.23785				12.3	3.37541
12.4	3.71931	1.40411		5.22233				12.4	3.73234	1.40411		5.24062				12.4	3.85489	1.40411		5.4127				12.4	4.55288	1.40411		6.39275				12.4	3.2854	1.58948		5.22206				12.4	3.29542	1.58948		5.238				12.4	3.38974
12.5	3.73797	1.39711		5.22234				12.5	3.75116	1.39711		5.24078				12.5	3.87526	1.39711		5.41415				12.5	4.5791	1.39711		6.3975				12.5	3.29858	1.58313		5.22208				12.5	3.30872	1.58313		5.23814				12.5	3.40412
12.6	3.75672	1.39014		5.22236				12.6	3.77008	1.39014		5.24094				12.6	3.89573	1.39014		5.41561				12.6	4.60544	1.39014		6.4022				12.6	3.31181	1.57681		5.22209				12.6	3.32207	1.57681		5.23828				12.6	3.41857
12.7	3.77556	1.38321		5.22238				12.7	3.7891	1.38321		5.24111				12.7	3.91631	1.38321		5.41706				12.7	4.63189	1.38321		6.40686				12.7	3.32509	1.57052		5.22211				12.7	3.33548	1.57052		5.23842				12.7	3.43308
12.8	3.7945	1.37631		5.22239				12.8	3.80821	1.37631		5.24127				12.8	3.93699	1.37631		5.41852				12.8	4.65845	1.37631		6.41147				12.8	3.33843	1.56425		5.22212				12.8	3.34894	1.56425		5.23856				12.8	3.44765
12.9	3.81353	1.36944		5.22241				12.9	3.82742	1.36944		5.24143				12.9	3.95779	1.36944		5.41997				12.9	4.68514	1.36944		6.41603				12.9	3.35182	1.558		5.22214				12.9	3.36245	1.558		5.23871				12.9	3.46228
13	3.83265	1.36261		5.22243				13	3.84672	1.36261		5.24159				13	3.97869	1.36261		5.42142				13	4.71194	1.36261		6.42055				13	3.36526	1.55178		5.22215				13	3.37602	1.55178		5.23885				13	3.47697
13.1	3.85188	1.35582		5.22244				13.1	3.86612	1.35582		5.24176				13.1	3.9997	1.35582		5.42286				13.1	4.73886	1.35582		6.42503				13.1	3.37876	1.54559		5.22217				13.1	3.38964	1.54559		5.23899				13.1	3.49172
13.2	3.8712	1.34906		5.22246				13.2	3.88562	1.34906		5.24192				13.2	4.02082	1.34906		5.42431				13.2	4.76589	1.34906		6.42945				13.2	3.39231	1.53942		5.22218				13.2	3.40332	1.53942		5.23913				13.2	3.50653
13.3	3.89061	1.34233		5.22248				13.3	3.90522	1.34233		5.24208				13.3	4.04205	1.34233		5.42576				13.3	4.79305	1.34233		6.43384				13.3	3.40591	1.53327		5.22219				13.3	3.41705	1.53327		5.23927				13.3	3.52141
13.4	3.91013	1.33563		5.22249				13.4	3.92492	1.33563		5.24225				13.4	4.0634	1.33563		5.4272				13.4	4.82033	1.33563		6.43818				13.4	3.41957	1.52715		5.22221				13.4	3.43084	1.52715		5.23942				13.4	3.53635
13.5	3.92974	1.32897		5.22251				13.5	3.94471	1.32897		5.24241				13.5	4.08485	1.32897		5.42864				13.5	4.84772	1.32897		6.44248				13.5	3.43329	1.52106		5.22222				13.5	3.44468	1.52106		5.23956				13.5	3.55135
13.6	3.94945	1.32234		5.22253				13.6	3.96461	1.32234		5.24257				13.6	4.10641	1.32234		5.43008				13.6	4.87524	1.32234		6.44674				13.6	3.44706	1.51498		5.22224				13.6	3.45858	1.51498		5.2397				13.6	3.56641
13.7	3.96926	1.31575		5.22254				13.7	3.98461	1.31575		5.24273				13.7	4.12809	1.31575		5.43152				13.7	4.90288	1.31575		6.45095				13.7	3.46088	1.50894		5.22225				13.7	3.47254	1.50894		5.23984				13.7	3.58153
13.8	3.98917	1.30918		5.22256				13.8	4.0047	1.30918		5.2429				13.8	4.14988	1.30918		5.43296				13.8	4.93064	1.30918		6.45512				13.8	3.47476	1.50291		5.22227				13.8	3.48655	1.50291		5.23998				13.8	3.59672
13.9	4.00918	1.30266		5.22258				13.9	4.0249	1.30266		5.24306				13.9	4.17179	1.30266		5.4344				13.9	4.95853	1.30266		6.45925				13.9	3.4887	1.49691		5.22228				13.9	3.50062	1.49691		5.24012				13.9	3.61197
14	4.02929	1.29616		5.22259				14	4.0452	1.29616		5.24322				14	4.1938	1.29616		5.43583				14	4.98654	1.29616		6.46334				14	3.50269	1.49094		5.22229				14	3.51475	1.49094		5.24027				14	3.62729
14.1	4.0495	1.28969		5.22261				14.1	4.06561	1.28969		5.24338				14.1	4.21594	1.28969		5.43727				14.1	5.01467	1.28969		6.46739				14.1	3.51674	1.48498		5.22231				14.1	3.52893	1.48498		5.24041				14.1	3.64267
14.2	4.06981	1.28326		5.22262				14.2	4.08611	1.28326		5.24355				14.2	4.23819	1.28326		5.4387				14.2	5.04293	1.28326		6.4714				14.2	3.53085	1.47906		5.22232				14.2	3.54317	1.47906		5.24055				14.2	3.65811
14.3	4.09022	1.27686		5.22264				14.3	4.10672	1.27686		5.24371				14.3	4.26055	1.27686		5.44013				14.3	5.07132	1.27686		6.47537				14.3	3.54501	1.47315		5.22234				14.3	3.55747	1.47315		5.24069				14.3	3.67362
14.4	4.11074	1.27049		5.22266				14.4	4.12743	1.27049		5.24387				14.4	4.28303	1.27049		5.44156				14.4	5.09983	1.27049		6.47929				14.4	3.55923	1.46727		5.22235				14.4	3.57182	1.46727		5.24083				14.4	3.68919
14.5	4.13135	1.26416		5.22267				14.5	4.14825	1.26416		5.24403				14.5	4.30563	1.26416		5.44299				14.5	5.12847	1.26416		6.48318				14.5	3.5735	1.46141		5.22237				14.5	3.58624	1.46141		5.24097				14.5	3.70483
14.6	4.15207	1.25785		5.22269				14.6	4.16917	1.25785		5.2442				14.6	4.32835	1.25785		5.44441				14.6	5.15724	1.25785		6.48704				14.6	3.58783	1.45558		5.22238				14.6	3.60071	1.45558		5.24112				14.6	3.72053
14.7	4.1729	1.25158		5.22271				14.7	4.1902	1.25158		5.24436				14.7	4.35118	1.25158		5.44584				14.7	5.18613	1.25158		6.49085				14.7	3.60222	1.44977		5.22239				14.7	3.61524	1.44977		5.24126				14.7	3.7363
14.8	4.19383	1.24533		5.22272				14.8	4.21133	1.24533		5.24452				14.8	4.37413	1.24533		5.44726				14.8	5.21516	1.24533		6.49462				14.8	3.61667	1.44398		5.22241				14.8	3.62982	1.44398		5.2414				14.8	3.75214
14.9	4.21487	1.23912		5.22274				14.9	4.23258	1.23912		5.24469				14.9	4.39721	1.23912		5.44868				14.9	5.24432	1.23912		6.49836				14.9	3.63118	1.43822		5.22242				14.9	3.64447	1.43822		5.24154				14.9	3.76804
15	4.23601	1.23294		5.22276				15	4.25392	1.23294		5.24485				15	4.4204	1.23294		5.4501				15	5.27361	1.23294		6.50206				15	3.64574	1.43248		5.22244				15	3.65918	1.43248		5.24168				15	3.784
15.1	4.25725	1.22679		5.22277				15.1	4.27538	1.22679		5.24501				15.1	4.44371	1.22679		5.45152				15.1	5.30303	1.22679		6.50572				15.1	3.66036	1.42676		5.22245				15.1	3.67394	1.42676		5.24182				15.1	3.80003
15.2	4.27861	1.22068		5.22279				15.2	4.29694	1.22068		5.24517				15.2	4.46715	1.22068		5.45294				15.2	5.33258	1.22068		6.50935				15.2	3.67504	1.42106		5.22247				15.2	3.68877	1.42106		5.24197				15.2	3.81613
15.3	4.30007	1.21459		5.22281				15.3	4.31861	1.21459		5.24534				15.3	4.49071	1.21459		5.45436				15.3	5.36227	1.21459		6.51294				15.3	3.68978	1.41539		5.22248				15.3	3.70365	1.41539		5.24211				15.3	3.8323
15.4	4.32163	1.20853		5.22282				15.4	4.3404	1.20853		5.2455				15.4	4.51439	1.20853		5.45577				15.4	5.39209	1.20853		6.5165				15.4	3.70458	1.40974		5.2225				15.4	3.7186	1.40974		5.24225				15.4	3.84854
15.5	4.34331	1.2025		5.22284				15.5	4.36229	1.2025		5.24566				15.5	4.53819	1.2025		5.45719				15.5	5.42204	1.2025		6.52001				15.5	3.71944	1.40411		5.22251				15.5	3.7336	1.40411		5.24239				15.5	3.86484
15.6	4.36509	1.1965		5.22286				15.6	4.38429	1.1965		5.24582				15.6	4.56212	1.1965		5.4586				15.6	5.45213	1.1965		6.5235				15.6	3.73436	1.39851		5.22252				15.6	3.74867	1.39851		5.24253				15.6	3.88121
15.7	4.38699	1.19054		5.22287				15.7	4.4064	1.19054		5.24599				15.7	4.58617	1.19054		5.46001				15.7	5.48236	1.19054		6.52695				15.7	3.74934	1.39292		5.22254				15.7	3.76379	1.39292		5.24267				15.7	3.89765
15.8	4.40899	1.1846		5.22289				15.8	4.42863	1.1846		5.24615				15.8	4.61035	1.1846		5.46142				15.8	5.51272	1.1846		6.53036				15.8	3.76437	1.38736		5.22255				15.8	3.77898	1.38736		5.24281				15.8	3.91415
15.9	4.43111	1.17869		5.2229				15.9	4.45096	1.17869		5.24631				15.9	4.63466	1.17869		5.46283				15.9	5.54322	1.17869		6.53375				15.9	3.77947	1.38182		5.22257				15.9	3.79423	1.38182		5.24296				15.9	3.93073
16	4.45333	1.17281		5.22292				16	4.47341	1.17281		5.24647				16	4.65909	1.17281		5.46424				16	5.57386	1.17281		6.53709				16	3.79463	1.37631		5.22258				16	3.80954	1.37631		5.2431				16	3.94737
16.1	4.47567	1.16696		5.22294				16.1	4.49597	1.16696		5.24663				16.1	4.68365	1.16696		5.46564				16.1	5.60464	1.16696		6.54041				16.1	3.80985	1.37081		5.2226				16.1	3.82491	1.37081		5.24324				16.1	3.96409
16.2	4.49812	1.16114		5.22295				16.2	4.51865	1.16114		5.2468				16.2	4.70833	1.16114		5.46704				16.2	5.63556	1.16114		6.54369				16.2	3.82513	1.36534		5.22261				16.2	3.84034	1.36534		5.24338				16.2	3.98087
16.3	4.52068	1.15535		5.22297				16.3	4.54144	1.15535		5.24696				16.3	4.73315	1.15535		5.46845				16.3	5.66662	1.15535		6.54694				16.3	3.84047	1.35989		5.22262				16.3	3.85584	1.35989		5.24352				16.3	3.99773
16.4	4.54335	1.14959		5.22299				16.4	4.56435	1.14959		5.24712				16.4	4.75809	1.14959		5.46985				16.4	5.69782	1.14959		6.55016				16.4	3.85588	1.35446		5.22264				16.4	3.8714	1.35446		5.24366				16.4	4.01465
16.5	4.56614	1.14386		5.223				16.5	4.58737	1.14386		5.24728				16.5	4.78316	1.14386		5.47125				16.5	5.72917	1.14386		6.55334				16.5	3.87134	1.34906		5.22265				16.5	3.88702	1.34906		5.2438				16.5	4.03164
16.6	4.58904	1.13815		5.22302				16.6	4.6105	1.13815		5.24745				16.6	4.80837	1.13815		5.47265				16.6	5.76066	1.13815		6.55649				16.6	3.88687	1.34367		5.22267				16.6	3.9027	1.34367		5.24395				16.6	4.04871
16.7	4.61206	1.13247		5.22304				16.7	4.63376	1.13247		5.24761				16.7	4.8337	1.13247		5.47404				16.7	5.79229	1.13247		6.55961				16.7	3.90246	1.33831		5.22268				16.7	3.91845	1.33831		5.24409				16.7	4.06585
16.8	4.63519	1.12683		5.22305				16.8	4.65713	1.12683		5.24777				16.8	4.85917	1.12683		5.47544				16.8	5.82406	1.12683		6.5627				16.8	3.91811	1.33296		5.2227				16.8	3.93426	1.33296		5.24423				16.8	4.08305
16.9	4.65844	1.12121		5.22307				16.9	4.68062	1.12121		5.24793				16.9	4.88477	1.12121		5.47683				16.9	5.85599	1.12121		6.56576				16.9	3.93382	1.32764		5.22271				16.9	3.95014	1.32764		5.24437				16.9	4.10033
17	4.68181	1.11561		5.22309				17	4.70422	1.11561		5.2481				17	4.9105	1.11561		5.47822				17	5.88805	1.11561		6.56879				17	3.9496	1.32234		5.22272				17	3.96608	1.32234		5.24451				17	4.11769
17.1	4.70529	1.11005		5.2231				17.1	4.72795	1.11005		5.24826				17.1	4.93637	1.11005		5.47962				17.1	5.92027	1.11005		6.57179				17.1	3.96544	1.31706		5.22274				17.1	3.98208	1.31706		5.24465				17.1	4.13511
17.2	4.72889	1.10451		5.22312				17.2	4.7518	1.10451		5.24842				17.2	4.96237	1.10451		5.48101				17.2	5.95263	1.10451		6.57476				17.2	3.98135	1.31181		5.22275				17.2	3.99815	1.31181		5.24479				17.2	4.15261
17.3	4.75261	1.099		5.22314				17.3	4.77576	1.099		5.24858				17.3	4.98851	1.099		5.48239				17.3	5.98515	1.099		6.5777				17.3	3.99732	1.30657		5.22277				17.3	4.01428	1.30657		5.24494				17.3	4.17018
17.4	4.77644	1.09352		5.22315				17.4	4.79985	1.09352		5.24874				17.4	5.01478	1.09352		5.48378				17.4	6.01781	1.09352		6.58061				17.4	4.01335	1.30135		5.22278				17.4	4.03048	1.30135		5.24508				17.4	4.18782
17.5	4.8004	1.08807		5.22317				17.5	4.82406	1.08807		5.24891				17.5	5.04119	1.08807		5.48517				17.5	6.05062	1.08807		6.58349				17.5	4.02944	1.29616		5.2228				17.5	4.04674	1.29616		5.24522				17.5	4.20553
17.6	4.82448	1.08264		5.22318				17.6	4.84839	1.08264		5.24907				17.6	5.06774	1.08264		5.48655				17.6	6.08359	1.08264		6.58635				17.6	4.04561	1.29098		5.22281				17.6	4.06307	1.29098		5.24536				17.6	4.22332
17.7	4.84868	1.07724		5.2232				17.7	4.87284	1.07724		5.24923				17.7	5.09443	1.07724		5.48793				17.7	6.1167	1.07724		6.58917				17.7	4.06183	1.28583		5.22283				17.7	4.07947	1.28583		5.2455				17.7	4.24119
17.8	4.873	1.07187		5.22322				17.8	4.89742	1.07187		5.24939				17.8	5.12125	1.07187		5.48932				17.8	6.14997	1.07187		6.59197				17.8	4.07812	1.2807		5.22284				17.8	4.09593	1.2807		5.24564				17.8	4.25913
17.9	4.89744	1.06652		5.22323				17.9	4.92212	1.06652		5.24955				17.9	5.14822	1.06652		5.4907				17.9	6.18339	1.06652		6.59474				17.9	4.09448	1.27558		5.22285				17.9	4.11245	1.27558		5.24578				17.9	4.27714
18	4.922	1.0612		5.22325				18	4.94694	1.0612		5.24972				18	5.17532	1.0612		5.49208				18	6.21697	1.0612		6.59748				18	4.1109	1.27049		5.22287				18	4.12905	1.27049		5.24592				18	4.29523
18.1	4.94669	1.05591		5.22327				18.1	4.97189	1.05591		5.24988				18.1	5.20257	1.05591		5.49345				18.1	6.2507	1.05591		6.60019				18.1	4.12739	1.26542		5.22288				18.1	4.14571	1.26542		5.24607				18.1	4.31339
18.2	4.9715	1.05065		5.22328				18.2	4.99697	1.05065		5.25004				18.2	5.22996	1.05065		5.49483				18.2	6.28459	1.05065		6.60288				18.2	4.14394	1.26037		5.2229				18.2	4.16244	1.26037		5.24621				18.2	4.33163
18.3	4.99644	1.04541		5.2233				18.3	5.02217	1.04541		5.2502				18.3	5.25749	1.04541		5.4962				18.3	6.31864	1.04541		6.60554				18.3	4.16056	1.25534		5.22291				18.3	4.17923	1.25534		5.24635				18.3	4.34995
18.4	5.0215	1.04019		5.22332				18.4	5.0475	1.04019		5.25036				18.4	5.28516	1.04019		5.49758				18.4	6.35284	1.04019		6.60817				18.4	4.17725	1.25033		5.22293				18.4	4.1961	1.25033		5.24649				18.4	4.36834
18.5	5.04668	1.035		5.22333				18.5	5.07296	1.035		5.25053				18.5	5.31298	1.035		5.49895				18.5	6.38721	1.035		6.61078				18.5	4.194	1.24533		5.22294				18.5	4.21303	1.24533		5.24663				18.5	4.38681
18.6	5.072	1.02984		5.22335				18.6	5.09854	1.02984		5.25069				18.6	5.34094	1.02984		5.50032				18.6	6.42173	1.02984		6.61336				18.6	4.21083	1.24036		5.22295				18.6	4.23003	1.24036		5.24677				18.6	4.40535
18.7	5.09744	1.0247		5.22337				18.7	5.12426	1.0247		5.25085				18.7	5.36905	1.0247		5.50169				18.7	6.45641	1.0247		6.61592				18.7	4.22771	1.23541		5.22297				18.7	4.24709	1.23541		5.24691				18.7	4.42397
18.8	5.123	1.01959		5.22338				18.8	5.1501	1.01959		5.25101				18.8	5.3973	1.01959		5.50306				18.8	6.49126	1.01959		6.61845				18.8	4.24467	1.23048		5.22298				18.8	4.26423	1.23048		5.24705				18.8	4.44267
18.9	5.1487	1.01451		5.2234				18.9	5.17608	1.01451		5.25117				18.9	5.4257	1.01451		5.50442				18.9	6.52626	1.01451		6.62095				18.9	4.26169	1.22557		5.223				18.9	4.28144	1.22557		5.24719				18.9	4.46145
19	5.17452	1.00945		5.22342				19	5.20218	1.00945		5.25134				19	5.45425	1.00945		5.50579				19	6.56143	1.00945		6.62343				19	4.27879	1.22068		5.22301				19	4.29871	1.22068		5.24733				19	4.48031
19.1	5.20048	1.00441		5.22343				19.1	5.22842	1.00441		5.2515				19.1	5.48295	1.00441		5.50715				19.1	6.59677	1.00441		6.62589				19.1	4.29595	1.2158		5.22303				19.1	4.31606	1.2158		5.24748				19.1	4.49924
19.2	5.22656	0.999405		5.22345				19.2	5.25479	0.999405		5.25166				19.2	5.5118	0.999405		5.50851				19.2	6.63227	0.999405		6.62832				19.2	4.31318	1.21095		5.22304				19.2	4.33347	1.21095		5.24762				19.2	4.51825
19.3	5.25277	0.99442		5.22346				19.3	5.28129	0.99442		5.25182				19.3	5.54079	0.99442		5.50987				19.3	6.66793	0.99442		6.63072				19.3	4.33048	1.20612		5.22305				19.3	4.35096	1.20612		5.24776				19.3	4.53735
19.4	5.27912	0.98946		5.22348				19.4	5.30793	0.98946		5.25198				19.4	5.56994	0.98946		5.51123				19.4	6.70376	0.98946		6.63311				19.4	4.34785	1.2013		5.22307				19.4	4.36852	1.2013		5.2479				19.4	4.55652
19.5	5.3056	0.984526		5.2235				19.5	5.3347	0.984526		5.25215				19.5	5.59924	0.984526		5.51259				19.5	6.73976	0.984526		6.63547				19.5	4.36528	1.1965		5.22308				19.5	4.38614	1.1965		5.24804				19.5	4.57577
19.6	5.33221	0.979615		5.22351				19.6	5.3616	0.979615		5.25231				19.6	5.62869	0.979615		5.51395				19.6	6.77593	0.979615		6.6378				19.6	4.38279	1.19173		5.2231				19.6	4.40384	1.19173		5.24818				19.6	4.5951
19.7	5.35896	0.974729		5.22353				19.7	5.38864	0.974729		5.25247				19.7	5.65829	0.974729		5.51531				19.7	6.81227	0.974729		6.64011				19.7	4.40037	1.18697		5.22311				19.7	4.42161	1.18697		5.24832				19.7	4.61451
19.8	5.38583	0.969868		5.22355				19.8	5.41582	0.969868		5.25263				19.8	5.68805	0.969868		5.51666				19.8	6.84877	0.969868		6.6424				19.8	4.41802	1.18223		5.22313				19.8	4.43945	1.18223		5.24846				19.8	4.63401
19.9	5.41285	0.965031		5.22356				19.9	5.44314	0.965031		5.25279				19.9	5.71797	0.965031		5.51801				19.9	6.88545	0.965031		6.64467				19.9	4.43574	1.17751		5.22314				19.9	4.45736	1.17751		5.2486				19.9	4.65358
20	5.44	0.960217		5.22358				20	5.47059	0.960217		5.25295				20	5.74804	0.960217		5.51936				20	6.9223	0.960217		6.64691				20	4.45353	1.17281		5.22316				20	4.47535	1.17281		5.24874				20	4.67323
[truncated: 19 more columns]

## Sheet: V31-44
Table SB3. Simulated changes in the ISR and the VS of substrate and inoculum under various variants.								Table S3. Continued….								Table S3. Continued….								Table S3. Continued….								Table S3. Continued….								Table S3. Continued….
V31	Go to Variants							V32	Go to Variants							V33	Go to Variants							V34	Go to Variants							V35	Go to Variants							V36	Go to Variants							V37	Go to Variants
	Variables	Abbreviation		Values	Units	Remarks			Variables	Abbreviation		Values	Units	Remarks			Variables	Abbreviation		Values	Units	Remarks			Variables	Abbreviation		Values	Units	Remarks			Variables	Abbreviation		Values	Units	Remarks			Variables	Abbreviation		Values	Units	Remarks			Variables
	k of inoculum:	ki		0.01	1/day	From V31			k of inoculum:	ki		0.1	1/day	From V32			k of inoculum:	ki		0.0001	1/day	From V33			k of inoculum:	ki		0.001	1/day	From V34			k of inoculum:	ki		0.01	1/day	From V35			k of inoculum:	ki		0.1	1/day	From V36			k of inoculum:
	k of substrate:	ks		0.03	1/day	From V31			k of substrate:	ks		0.03	1/day	From V32			k of substrate:	ks		0.02	1/day	From V33			k of substrate:	ks		0.02	1/day	From V34			k of substrate:	ks		0.02	1/day	From V35			k of substrate:	ks		0.02	1/day	From V36			k of substrate:
	density of substrate:	rs		1.56	g/mL				density of substrate:	rs		1.56	g/mL				density of substrate:	rs		1.56	g/mL				density of substrate:	rs		1.56	g/mL				density of substrate:	rs		1.56	g/mL				density of substrate:	rs		1.56	g/mL				density of substrate:
	density of inoculum:	ri		0.871	g/mL				density of inoculum:	ri		0.871	g/mL				density of inoculum:	ri		0.871	g/mL				density of inoculum:	ri		0.871	g/mL				density of inoculum:	ri		0.871	g/mL				density of inoculum:	ri		0.871	g/mL				density of inoculum:
	Percent Dry Matter of substrate:	PDMs		0.911708	decimal				Percent Dry Matter of substrate:	PDMs		0.911708	decimal				Percent Dry Matter of substrate:	PDMs		0.911708	decimal				Percent Dry Matter of substrate:	PDMs		0.911708	decimal				Percent Dry Matter of substrate:	PDMs		0.911708	decimal				Percent Dry Matter of substrate:	PDMs		0.911708	decimal				Percent Dry Matter of substrate:
	Percent Volatile Matter of substrate:	PVSs		0.999849	decimal				Percent Volatile Matter of substrate:	PVSs		0.999849	decimal				Percent Volatile Matter of substrate:	PVSs		0.999849	decimal				Percent Volatile Matter of substrate:	PVSs		0.999849	decimal				Percent Volatile Matter of substrate:	PVSs		0.999849	decimal				Percent Volatile Matter of substrate:	PVSs		0.999849	decimal				Percent Volatile Matter of substrate:
	Volume of substrate:	Vs		1.83548	mL				Volume of substrate:	Vs		1.83548	mL				Volume of substrate:	Vs		1.83548	mL				Volume of substrate:	Vs		1.83548	mL				Volume of substrate:	Vs		1.83548	mL				Volume of substrate:	Vs		1.83548	mL				Volume of substrate:
	Percent Dry Matter of inoculum:	PDMi		0.0402036	decimal				Percent Dry Matter of inoculum:	PDMi		0.0402036	decimal				Percent Dry Matter of inoculum:	PDMi		0.0402036	decimal				Percent Dry Matter of inoculum:	PDMi		0.0402036	decimal				Percent Dry Matter of inoculum:	PDMi		0.0402036	decimal				Percent Dry Matter of inoculum:	PDMi		0.0402036	decimal				Percent Dry Matter of inoculum:
	Percent Volatile Solid of inoculum:	PVSi		0.604692	decimal				Percent Volatile Solid of inoculum:	PVSi		0.604692	decimal				Percent Volatile Solid of inoculum:	PVSi		0.604692	decimal				Percent Volatile Solid of inoculum:	PVSi		0.604692	decimal				Percent Volatile Solid of inoculum:	PVSi		0.604692	decimal				Percent Volatile Solid of inoculum:	PVSi		0.604692	decimal				Percent Volatile Solid of inoculum:
	Volume of inoculum:	Vi		246.534	mL				Volume of inoculum:	Vi		246.534	mL				Volume of inoculum:	Vi		246.534	mL				Volume of inoculum:	Vi		246.534	mL				Volume of inoculum:	Vi		246.534	mL				Volume of inoculum:	Vi		246.534	mL				Volume of inoculum:
	Reactor working volume:	Vw		248.369	mL				Reactor working volume:	Vw		248.369	mL				Reactor working volume:	Vw		248.369	mL				Reactor working volume:	Vw		248.369	mL				Reactor working volume:	Vw		248.369	mL				Reactor working volume:	Vw		248.369	mL				Reactor working volume:
	Note: Yellow highlighted values can be modified by the user!:	ki/ks		0.333333	Unitless				Note: Yellow highlighted values can be modified by the user!	ki/ks		3.33333	Unitless				Note: Yellow highlighted values can be modified by the user!	ki/ks		0.005	Unitless				Note: Yellow highlighted values can be modified by the user!	ki/ks		0.05	Unitless				Note: Yellow highlighted values can be modified by the user!	ki/ks		0.5	Unitless				Note: Yellow highlighted values can be modified by the user!	ki/ks		5	Unitless				Note: Yellow highlighted values can be modified by the user!
	VS removed (Initial - final):			1.17767	g				VS removed (Initial - final)			1.17767	g				VS removed (Initial - final)			0.860511	g				VS removed (Initial - final)			0.860511	g				VS removed (Initial - final)			0.860511	g				VS removed (Initial - final)			0.860511	g				VS removed (Initial - final)
time, [days]	Inoculum to Substrate Ratio, [ISR]	Mass of volatile solid of substrate, [VSs, g]		Mass of volatile solid of inoculum, [Vsi, g]				time, [days]	Inoculum to Substrate Ratio, [ISR]	Mass of volatile solid of substrate, [VSs, g]		Mass of volatile solid of inoculum, [Vsi, g]				time, [days]	Inoculum to Substrate Ratio, [ISR]	Mass of volatile solid of substrate, [VSs, g]		Mass of volatile solid of inoculum, [Vsi, g]				time, [days]	Inoculum to Substrate Ratio, [ISR]	Mass of volatile solid of substrate, [VSs, g]		Mass of volatile solid of inoculum, [Vsi, g]				time, [days]	Inoculum to Substrate Ratio, [ISR]	Mass of volatile solid of substrate, [VSs, g]		Mass of volatile solid of inoculum, [Vsi, g]				time, [days]	Inoculum to Substrate Ratio, [ISR]	Mass of volatile solid of substrate, [VSs, g]		Mass of volatile solid of inoculum, [Vsi, g]				time, [days]	Inoculum to Substrate Ratio, [ISR]
0	2	2.61014		5.22028				0	2	2.61014		5.22028				0	2	2.61014		5.22028				0	2	2.61014		5.22028				0	2	2.61014		5.22028				0	2	2.61014		5.22028				0	2
0.1	2.00646	2.60232		5.22146				0.1	2.01051	2.60232		5.232				0.1	2.00401	2.60493		5.22029				0.1	2.00404	2.60493		5.22037				0.1	2.00433	2.60493		5.22114				0.1	2.00729	2.60493		5.22885				0.1	2.002
0.2	2.01294	2.59453		5.22264				0.2	2.02102	2.59453		5.2436				0.2	2.00802	2.59972		5.2203				0.2	2.00808	2.59972		5.22046				0.2	2.00868	2.59972		5.222				0.2	2.01457	2.59972		5.23732				0.2	2.00401
0.3	2.01944	2.58676		5.22381				0.3	2.03154	2.58676		5.25509				0.3	2.01205	2.59453		5.22031				0.3	2.01214	2.59453		5.22054				0.3	2.01303	2.59453		5.22286				0.3	2.02184	2.59453		5.24572				0.3	2.00601
0.4	2.02597	2.57901		5.22498				0.4	2.04205	2.57901		5.26646				0.4	2.01608	2.58934		5.22032				0.4	2.0162	2.58934		5.22063				0.4	2.01739	2.58934		5.22372				0.4	2.02909	2.58934		5.25402				0.4	2.00802
0.5	2.03251	2.57128		5.22616				0.5	2.05256	2.57128		5.27772				0.5	2.02012	2.58417		5.22033				0.5	2.02027	2.58417		5.22071				0.5	2.02176	2.58417		5.22458				0.5	2.03634	2.58417		5.26225				0.5	2.01003
0.6	2.03907	2.56358		5.22733				0.6	2.06308	2.56358		5.28887				0.6	2.02416	2.57901		5.22034				0.6	2.02434	2.57901		5.2208				0.6	2.02614	2.57901		5.22543				0.6	2.04358	2.57901		5.2704				0.6	2.01205
0.7	2.04566	2.5559		5.2285				0.7	2.07359	2.5559		5.2999				0.7	2.02822	2.57385		5.22034				0.7	2.02843	2.57385		5.22089				0.7	2.03053	2.57385		5.22629				0.7	2.0508	2.57385		5.27846				0.7	2.01406
0.8	2.05226	2.54824		5.22967				0.8	2.08411	2.54824		5.31083				0.8	2.03228	2.56871		5.22035				0.8	2.03253	2.56871		5.22097				0.8	2.03493	2.56871		5.22714				0.8	2.05801	2.56871		5.28644				0.8	2.01608
0.9	2.05889	2.54061		5.23083				0.9	2.09463	2.54061		5.32164				0.9	2.03636	2.56358		5.22036				0.9	2.03663	2.56358		5.22106				0.9	2.03933	2.56358		5.22799				0.9	2.06522	2.56358		5.29435				0.9	2.0181
1	2.06554	2.533		5.232				1	2.10515	2.533		5.33235				1	2.04044	2.55846		5.22037				1	2.04074	2.55846		5.22114				1	2.04375	2.55846		5.22885				1	2.07241	2.55846		5.30217				1	2.02012
1.1	2.0722	2.52541		5.23317				1.1	2.11568	2.52541		5.34296				1.1	2.04452	2.55335		5.22038				1.1	2.04486	2.55335		5.22123				1.1	2.04817	2.55335		5.2297				1.1	2.07959	2.55335		5.30992				1.1	2.02214
1.2	2.07889	2.51785		5.23433				1.2	2.1262	2.51785		5.35345				1.2	2.04862	2.54824		5.22039				1.2	2.04899	2.54824		5.22132				1.2	2.05261	2.54824		5.23055				1.2	2.08677	2.54824		5.31759				1.2	2.02417
1.3	2.0856	2.51031		5.23549				1.3	2.13673	2.51031		5.36385				1.3	2.05273	2.54315		5.2204				1.3	2.05312	2.54315		5.2214				1.3	2.05705	2.54315		5.2314				1.3	2.09393	2.54315		5.32518				1.3	2.02619
1.4	2.09233	2.50279		5.23666				1.4	2.14726	2.50279		5.37414				1.4	2.05684	2.53807		5.2204				1.4	2.05727	2.53807		5.22149				1.4	2.0615	2.53807		5.23225				1.4	2.10108	2.53807		5.3327				1.4	2.02822
1.5	2.09908	2.49529		5.23782				1.5	2.1578	2.49529		5.38432				1.5	2.06096	2.533		5.22041				1.5	2.06142	2.533		5.22157				1.5	2.06597	2.533		5.23309				1.5	2.10823	2.533		5.34015				1.5	2.03025
1.6	2.10586	2.48781		5.23898				1.6	2.16833	2.48781		5.39441				1.6	2.06509	2.52794		5.22042				1.6	2.06558	2.52794		5.22166				1.6	2.07044	2.52794		5.23394				1.6	2.11537	2.52794		5.34752				1.6	2.03229
1.7	2.11265	2.48036		5.24013				1.7	2.17887	2.48036		5.40439				1.7	2.06923	2.52289		5.22043				1.7	2.06975	2.52289		5.22175				1.7	2.07492	2.52289		5.23479				1.7	2.12249	2.52289		5.35481				1.7	2.03432
1.8	2.11946	2.47293		5.24129				1.8	2.18942	2.47293		5.41428				1.8	2.07337	2.51785		5.22044				1.8	2.07393	2.51785		5.22183				1.8	2.07941	2.51785		5.23563				1.8	2.12961	2.51785		5.36204				1.8	2.03636
1.9	2.1263	2.46552		5.24245				1.9	2.19997	2.46552		5.42407				1.9	2.07753	2.51282		5.22045				1.9	2.07811	2.51282		5.22192				1.9	2.08391	2.51282		5.23648				1.9	2.13672	2.51282		5.36919				1.9	2.0384
2	2.13316	2.45814		5.2436				2	2.21052	2.45814		5.43376				2	2.08169	2.5078		5.22046				2	2.08231	2.5078		5.222				2	2.08842	2.5078		5.23732				2	2.14382	2.5078		5.37627				2	2.04044
2.1	2.14004	2.45078		5.24476				2.1	2.22107	2.45078		5.44335				2.1	2.08586	2.50279		5.22046				2.1	2.08651	2.50279		5.22209				2.1	2.09293	2.50279		5.23817				2.1	2.15091	2.50279		5.38328				2.1	2.04248
2.2	2.14694	2.44343		5.24591				2.2	2.23163	2.44343		5.45285				2.2	2.09004	2.49779		5.22047				2.2	2.09072	2.49779		5.22217				2.2	2.09746	2.49779		5.23901				2.2	2.158	2.49779		5.39022				2.2	2.04453
2.3	2.15386	2.43611		5.24706				2.3	2.2422	2.43611		5.46225				2.3	2.09423	2.49279		5.22048				2.3	2.09494	2.49279		5.22226				2.3	2.102	2.49279		5.23985				2.3	2.16508	2.49279		5.39709				2.3	2.04658
2.4	2.16081	2.42882		5.24821				2.4	2.25277	2.42882		5.47156				2.4	2.09842	2.48781		5.22049				2.4	2.09917	2.48781		5.22235				2.4	2.10654	2.48781		5.24069				2.4	2.17214	2.48781		5.40389				2.4	2.04863
2.5	2.16778	2.42154		5.24936				2.5	2.26334	2.42154		5.48078				2.5	2.10263	2.48284		5.2205				2.5	2.10341	2.48284		5.22243				2.5	2.1111	2.48284		5.24153				2.5	2.17921	2.48284		5.41063				2.5	2.05068
2.6	2.17476	2.41429		5.25051				2.6	2.27392	2.41429		5.48991				2.6	2.10684	2.47788		5.22051				2.6	2.10765	2.47788		5.22252				2.6	2.11566	2.47788		5.24237				2.6	2.18626	2.47788		5.4173				2.6	2.05273
2.7	2.18177	2.40706		5.25166				2.7	2.28451	2.40706		5.49894				2.7	2.11106	2.47293		5.22052				2.7	2.11191	2.47293		5.2226				2.7	2.12024	2.47293		5.24321				2.7	2.19331	2.47293		5.4239				2.7	2.05479
2.8	2.18881	2.39985		5.2528				2.8	2.2951	2.39985		5.50789				2.8	2.11529	2.46799		5.22052				2.8	2.11617	2.46799		5.22269				2.8	2.12482	2.46799		5.24404				2.8	2.20035	2.46799		5.43043				2.8	2.05684
2.9	2.19586	2.39266		5.25395				2.9	2.3057	2.39266		5.51674				2.9	2.11953	2.46306		5.22053				2.9	2.12044	2.46306		5.22278				2.9	2.12942	2.46306		5.24488				2.9	2.20738	2.46306		5.43691				2.9	2.0589
3	2.20294	2.38549		5.25509				3	2.3163	2.38549		5.52551				3	2.12378	2.45814		5.22054				3	2.12472	2.45814		5.22286				3	2.13402	2.45814		5.24572				3	2.2144	2.45814		5.44331				3	2.06097
3.1	2.21004	2.37834		5.25623				3.1	2.32691	2.37834		5.53419				3.1	2.12803	2.45323		5.22055				3.1	2.12901	2.45323		5.22295				3.1	2.13863	2.45323		5.24655				3.1	2.22142	2.45323		5.44966				3.1	2.06303
3.2	2.21716	2.37122		5.25737				3.2	2.33753	2.37122		5.54279				3.2	2.1323	2.44833		5.22056				3.2	2.13331	2.44833		5.22303				3.2	2.14325	2.44833		5.24738				3.2	2.22844	2.44833		5.45594				3.2	2.06509
3.3	2.2243	2.36412		5.25851				3.3	2.34815	2.36412		5.5513				3.3	2.13657	2.44343		5.22057				3.3	2.13761	2.44343		5.22312				3.3	2.14789	2.44343		5.24822				3.3	2.23544	2.44343		5.46215				3.3	2.06716
3.4	2.23147	2.35704		5.25965				3.4	2.35878	2.35704		5.55972				3.4	2.14085	2.43855		5.22058				3.4	2.14193	2.43855		5.2232				3.4	2.15253	2.43855		5.24905				3.4	2.24244	2.43855		5.46831				3.4	2.06923
3.5	2.23866	2.34997		5.26079				3.5	2.36941	2.34997		5.56806				3.5	2.14514	2.43368		5.22058				3.5	2.14625	2.43368		5.22329				3.5	2.15718	2.43368		5.24988				3.5	2.24943	2.43368		5.4744				3.5	2.07131
3.6	2.24587	2.34294		5.26193				3.6	2.38006	2.34294		5.57632				3.6	2.14944	2.42882		5.22059				3.6	2.15058	2.42882		5.22338				3.6	2.16184	2.42882		5.25071				3.6	2.25642	2.42882		5.48044				3.6	2.07338
3.7	2.2531	2.33592		5.26306				3.7	2.39071	2.33592		5.5845				3.7	2.15374	2.42396		5.2206				3.7	2.15492	2.42396		5.22346				3.7	2.16651	2.42396		5.25154				3.7	2.2634	2.42396		5.48641				3.7	2.07546
3.8	2.26036	2.32892		5.2642				3.8	2.40137	2.32892		5.59259				3.8	2.15806	2.41912		5.22061				3.8	2.15927	2.41912		5.22355				3.8	2.17119	2.41912		5.25237				3.8	2.27038	2.41912		5.49232				3.8	2.07753
3.9	2.26764	2.32194		5.26533				3.9	2.41203	2.32194		5.6006				3.9	2.16238	2.41429		5.22062				3.9	2.16363	2.41429		5.22363				3.9	2.17588	2.41429		5.2532				3.9	2.27735	2.41429		5.49818				3.9	2.07961
4	2.27494	2.31499		5.26646				4	2.42271	2.31499		5.60854				4	2.16672	2.40946		5.22063				4	2.168	2.40946		5.22372				4	2.18058	2.40946		5.25402				4	2.28432	2.40946		5.50398				4	2.0817
4.1	2.28227	2.30805		5.26759				4.1	2.43339	2.30805		5.61639				4.1	2.17106	2.40465		5.22064				4.1	2.17238	2.40465		5.2238				4.1	2.18529	2.40465		5.25485				4.1	2.29128	2.40465		5.50972				4.1	2.08378
4.2	2.28961	2.30114		5.26872				4.2	2.44408	2.30114		5.62417				4.2	2.17541	2.39985		5.22064				4.2	2.17676	2.39985		5.22389				4.2	2.19001	2.39985		5.25568				4.2	2.29823	2.39985		5.5154				4.2	2.08587
4.3	2.29698	2.29425		5.26985				4.3	2.45478	2.29425		5.63187				4.3	2.17977	2.39505		5.22065				4.3	2.18115	2.39505		5.22398				4.3	2.19473	2.39505		5.2565				4.3	2.30518	2.39505		5.52102				4.3	2.08796
4.4	2.30438	2.28737		5.27098				4.4	2.46549	2.28737		5.63949				4.4	2.18413	2.39027		5.22066				4.4	2.18556	2.39027		5.22406				4.4	2.19947	2.39027		5.25733				4.4	2.31213	2.39027		5.52659				4.4	2.09005
4.5	2.3118	2.28052		5.2721				4.5	2.4762	2.28052		5.64704				4.5	2.18851	2.38549		5.22067				4.5	2.18997	2.38549		5.22415				4.5	2.20422	2.38549		5.25815				4.5	2.31907	2.38549		5.53211				4.5	2.09214
4.6	2.31924	2.27369		5.27323				4.6	2.48693	2.27369		5.65451				4.6	2.1929	2.38072		5.22068				4.6	2.19439	2.38072		5.22423				4.6	2.20898	2.38072		5.25897				4.6	2.326	2.38072		5.53757				4.6	2.09424
4.7	2.3267	2.26688		5.27435				4.7	2.49766	2.26688		5.66191				4.7	2.19729	2.37597		5.22069				4.7	2.19882	2.37597		5.22432				4.7	2.21375	2.37597		5.25979				4.7	2.33293	2.37597		5.54297				4.7	2.09633
4.8	2.33419	2.26009		5.27548				4.8	2.50841	2.26009		5.66923				4.8	2.20169	2.37122		5.2207				4.8	2.20326	2.37122		5.2244				4.8	2.21853	2.37122		5.26061				4.8	2.33986	2.37122		5.54832				4.8	2.09843
4.9	2.3417	2.25332		5.2766				4.9	2.51916	2.25332		5.67648				4.9	2.2061	2.36648		5.22071				4.9	2.2077	2.36648		5.22449				4.9	2.22331	2.36648		5.26143				4.9	2.34678	2.36648		5.55362				4.9	2.10053
5	2.34923	2.24657		5.27772				5	2.52993	2.24657		5.68366				5	2.21052	2.36175		5.22071				5	2.21216	2.36175		5.22458				5	2.22811	2.36175		5.26225				5	2.3537	2.36175		5.55887				5	2.10264
5.1	2.35679	2.23984		5.27884				5.1	2.5407	2.23984		5.69077				5.1	2.21495	2.35704		5.22072				5.1	2.21662	2.35704		5.22466				5.1	2.23292	2.35704		5.26307				5.1	2.36062	2.35704		5.56406				5.1	2.10474
5.2	2.36437	2.23313		5.27996				5.2	2.55149	2.23313		5.6978				5.2	2.21939	2.35233		5.22073				5.2	2.2211	2.35233		5.22475				5.2	2.23774	2.35233		5.26389				5.2	2.36753	2.35233		5.5692				5.2	2.10685
5.3	2.37198	2.22644		5.28107				5.3	2.56228	2.22644		5.70477				5.3	2.22384	2.34763		5.22074				5.3	2.22558	2.34763		5.22483				5.3	2.24256	2.34763		5.2647				5.3	2.37444	2.34763		5.57429				5.3	2.10896
5.4	2.37961	2.21977		5.28219				5.4	2.57309	2.21977		5.71167				5.4	2.22829	2.34294		5.22075				5.4	2.23007	2.34294		5.22492				5.4	2.2474	2.34294		5.26552				5.4	2.38134	2.34294		5.57933				5.4	2.11107
5.5	2.38726	2.21312		5.28331				5.5	2.5839	2.21312		5.7185				5.5	2.23276	2.33825		5.22076				5.5	2.23457	2.33825		5.225				5.5	2.25225	2.33825		5.26633				5.5	2.38824	2.33825		5.58432				5.5	2.11319
5.6	2.39494	2.20649		5.28442				5.6	2.59473	2.20649		5.72526				5.6	2.23723	2.33358		5.22077				5.6	2.23908	2.33358		5.22509				5.6	2.25711	2.33358		5.26715				5.6	2.39514	2.33358		5.58926				5.6	2.1153
5.7	2.40264	2.19988		5.28553				5.7	2.60557	2.19988		5.73195				5.7	2.24171	2.32892		5.22077				5.7	2.2436	2.32892		5.22517				5.7	2.26198	2.32892		5.26796				5.7	2.40204	2.32892		5.59415				5.7	2.11742
5.8	2.41037	2.19329		5.28665				5.8	2.61642	2.19329		5.73858				5.8	2.24621	2.32427		5.22078				5.8	2.24813	2.32427		5.22526				5.8	2.26685	2.32427		5.26877				5.8	2.40893	2.32427		5.599				5.8	2.11954
5.9	2.41812	2.18672		5.28776				5.9	2.62728	2.18672		5.74514				5.9	2.25071	2.31962		5.22079				5.9	2.25267	2.31962		5.22535				5.9	2.27174	2.31962		5.26958				5.9	2.41582	2.31962		5.60379				5.9	2.12166
6	2.42589	2.18017		5.28887				6	2.63815	2.18017		5.75163				6	2.25522	2.31499		5.2208				6	2.25722	2.31499		5.22543				6	2.27664	2.31499		5.2704				6	2.42271	2.31499		5.60854				6	2.12379
6.1	2.43369	2.17364		5.28997				6.1	2.64904	2.17364		5.75806				6.1	2.25974	2.31036		5.22081				6.1	2.26177	2.31036		5.22552				6.1	2.28155	2.31036		5.27121				6.1	2.42959	2.31036		5.61324				6.1	2.12592
6.2	2.44151	2.16713		5.29108				6.2	2.65994	2.16713		5.76443				6.2	2.26426	2.30575		5.22082				6.2	2.26634	2.30575		5.2256				6.2	2.28647	2.30575		5.27201				6.2	2.43647	2.30575		5.61789				6.2	2.12804
6.3	2.44936	2.16064		5.29219				6.3	2.67084	2.16064		5.77073				6.3	2.2688	2.30114		5.22083				6.3	2.27091	2.30114		5.22569				6.3	2.2914	2.30114		5.27282				6.3	2.44335	2.30114		5.62249				6.3	2.13018
6.4	2.45723	2.15417		5.29329				6.4	2.68177	2.15417		5.77697				6.4	2.27335	2.29654		5.22083				6.4	2.2755	2.29654		5.22577				6.4	2.29634	2.29654		5.27363				6.4	2.45023	2.29654		5.62705				6.4	2.13231
6.5	2.46513	2.14772		5.2944				6.5	2.6927	2.14772		5.78315				6.5	2.2779	2.29195		5.22084				6.5	2.28009	2.29195		5.22586				6.5	2.30128	2.29195		5.27444				6.5	2.4571	2.29195		5.63157				6.5	2.13444
6.6	2.47305	2.14128		5.2955				6.6	2.70365	2.14128		5.78927				6.6	2.28246	2.28737		5.22085				6.6	2.28469	2.28737		5.22594				6.6	2.30624	2.28737		5.27524				6.6	2.46398	2.28737		5.63604				6.6	2.13658
6.7	2.481	2.13487		5.2966				6.7	2.71461	2.13487		5.79533				6.7	2.28704	2.2828		5.22086				6.7	2.2893	2.2828		5.22603				6.7	2.31121	2.2828		5.27605				6.7	2.47085	2.2828		5.64046				6.7	2.13872
6.8	2.48897	2.12847		5.2977				6.8	2.72558	2.12847		5.80132				6.8	2.29162	2.27824		5.22087				6.8	2.29392	2.27824		5.22612				6.8	2.31619	2.27824		5.27685				6.8	2.47772	2.27824		5.64485				6.8	2.14086
6.9	2.49697	2.1221		5.2988				6.9	2.73657	2.1221		5.80726				6.9	2.29621	2.27369		5.22088				6.9	2.29855	2.27369		5.2262				6.9	2.32118	2.27369		5.27766				6.9	2.48459	2.27369		5.64918				6.9	2.14301
7	2.50499	2.11574		5.2999				7	2.74757	2.11574		5.81314				7	2.30081	2.26915		5.22089				7	2.30319	2.26915		5.22629				7	2.32619	2.26915		5.27846				7	2.49145	2.26915		5.65348				7	2.14515
7.1	2.51303	2.1094		5.301				7.1	2.75858	2.1094		5.81896				7.1	2.30542	2.26461		5.22089				7.1	2.30784	2.26461		5.22637				7.1	2.3312	2.26461		5.27926				7.1	2.49832	2.26461		5.65773				7.1	2.1473
7.2	2.52111	2.10308		5.30209				7.2	2.76961	2.10308		5.82472				7.2	2.31004	2.26009		5.2209				7.2	2.3125	2.26009		5.22646				7.2	2.33622	2.26009		5.28006				7.2	2.50518	2.26009		5.66194				7.2	2.14945
7.3	2.5292	2.09678		5.30319				7.3	2.78065	2.09678		5.83042				7.3	2.31467	2.25557		5.22091				7.3	2.31717	2.25557		5.22654				7.3	2.34125	2.25557		5.28086				7.3	2.51205	2.25557		5.66611				7.3	2.1516
7.4	2.53732	2.0905		5.30428				7.4	2.79171	2.0905		5.83607				7.4	2.31931	2.25107		5.22092				7.4	2.32184	2.25107		5.22663				7.4	2.34629	2.25107		5.28166				7.4	2.51891	2.25107		5.67023				7.4	2.15376
7.5	2.54547	2.08424		5.30538				7.5	2.80278	2.08424		5.84166				7.5	2.32396	2.24657		5.22093				7.5	2.32653	2.24657		5.22671				7.5	2.35135	2.24657		5.28246				7.5	2.52577	2.24657		5.67432				7.5	2.15591
7.6	2.55365	2.078		5.30647				7.6	2.81386	2.078		5.84719				7.6	2.32861	2.24208		5.22094				7.6	2.33123	2.24208		5.2268				7.6	2.35641	2.24208		5.28326				7.6	2.53263	2.24208		5.67836				7.6	2.15807
7.7	2.56185	2.07177		5.30756				7.7	2.82496	2.07177		5.85267				7.7	2.33328	2.2376		5.22095				7.7	2.33593	2.2376		5.22688				7.7	2.36148	2.2376		5.28406				7.7	2.53949	2.2376		5.68237				7.7	2.16023
7.8	2.57007	2.06557		5.30865				7.8	2.83607	2.06557		5.8581				7.8	2.33795	2.23313		5.22095				7.8	2.34065	2.23313		5.22697				7.8	2.36657	2.23313		5.28485				7.8	2.54635	2.23313		5.68633				7.8	2.1624
7.9	2.57832	2.05938		5.30974				7.9	2.8472	2.05938		5.86347				7.9	2.34264	2.22867		5.22096				7.9	2.34537	2.22867		5.22705				7.9	2.37166	2.22867		5.28565				7.9	2.55321	2.22867		5.69026				7.9	2.16456
8	2.5866	2.05321		5.31083				8	2.85835	2.05321		5.86879				8	2.34733	2.22422		5.22097				8	2.3501	2.22422		5.22714				8	2.37677	2.22422		5.28644				8	2.56007	2.22422		5.69414				8	2.16673
8.1	2.5949	2.04706		5.31191				8.1	2.86951	2.04706		5.87406				8.1	2.35203	2.21977		5.22098				8.1	2.35485	2.21977		5.22723				8.1	2.38188	2.21977		5.28724				8.1	2.56693	2.21977		5.69799				8.1	2.1689
8.2	2.60323	2.04093		5.313				8.2	2.88068	2.04093		5.87927				8.2	2.35675	2.21534		5.22099				8.2	2.3596	2.21534		5.22731				8.2	2.38701	2.21534		5.28803				8.2	2.57378	2.21534		5.7018				8.2	2.17107
8.3	2.61158	2.03481		5.31408				8.3	2.89188	2.03481		5.88443				8.3	2.36147	2.21091		5.221				8.3	2.36436	2.21091		5.2274				8.3	2.39215	2.21091		5.28882				8.3	2.58064	2.21091		5.70557				8.3	2.17325
8.4	2.61996	2.02872		5.31517				8.4	2.90308	2.02872		5.88954				8.4	2.3662	2.20649		5.22101				8.4	2.36914	2.20649		5.22748				8.4	2.39729	2.20649		5.28961				8.4	2.5875	2.20649		5.7093				8.4	2.17542
8.5	2.62837	2.02264		5.31625				8.5	2.91431	2.02264		5.8946				8.5	2.37094	2.20208		5.22101				8.5	2.37392	2.20208		5.22757				8.5	2.40245	2.20208		5.2904				8.5	2.59436	2.20208		5.713				8.5	2.1776
8.6	2.6368	2.01658		5.31733				8.6	2.92555	2.01658		5.89961				8.6	2.37569	2.19768		5.22102				8.6	2.37871	2.19768		5.22765				8.6	2.40762	2.19768		5.29119				8.6	2.60122	2.19768		5.71666				8.6	2.17978
8.7	2.64526	2.01054		5.31841				8.7	2.9368	2.01054		5.90456				8.7	2.38045	2.19329		5.22103				8.7	2.38351	2.19329		5.22774				8.7	2.4128	2.19329		5.29198				8.7	2.60808	2.19329		5.72028				8.7	2.18197
8.8	2.65375	2.00452		5.31949				8.8	2.94807	2.00452		5.90947				8.8	2.38522	2.18891		5.22104				8.8	2.38832	2.18891		5.22782				8.8	2.41799	2.18891		5.29277				8.8	2.61494	2.18891		5.72387				8.8	2.18415
8.9	2.66226	1.99852		5.32057				8.9	2.95936	1.99852		5.91433				8.9	2.39	2.18454		5.22105				8.9	2.39314	2.18454		5.22791				8.9	2.42319	2.18454		5.29356				8.9	2.6218	2.18454		5.72742				8.9	2.18634
9	2.6708	1.99253		5.32164				9	2.97067	1.99253		5.91915				9	2.39479	2.18017		5.22106				9	2.39797	2.18017		5.22799				9	2.42841	2.18017		5.29435				9	2.62866	2.18017		5.73094				9	2.18853
9.1	2.67937	1.98656		5.32272				9.1	2.98199	1.98656		5.92391				9.1	2.39959	2.17582		5.22107				9.1	2.40281	2.17582		5.22808				9.1	2.43363	2.17582		5.29513				9.1	2.63552	2.17582		5.73442				9.1	2.19072
9.2	2.68796	1.98061		5.32379				9.2	2.99333	1.98061		5.92863				9.2	2.4044	2.17147		5.22107				9.2	2.40766	2.17147		5.22816				9.2	2.43886	2.17147		5.29592				9.2	2.64239	2.17147		5.73786				9.2	2.19291
9.3	2.69658	1.97468		5.32487				9.3	3.00469	1.97468		5.9333				9.3	2.40921	2.16713		5.22108				9.3	2.41252	2.16713		5.22825				9.3	2.44411	2.16713		5.2967				9.3	2.64925	2.16713		5.74128				9.3	2.19511
9.4	2.70522	1.96876		5.32594				9.4	3.01607	1.96876		5.93792				9.4	2.41404	2.1628		5.22109				9.4	2.41739	2.1628		5.22833				9.4	2.44936	2.1628		5.29749				9.4	2.65612	2.1628		5.74466				9.4	2.19731
9.5	2.7139	1.96286		5.32701				9.5	3.02746	1.96286		5.9425				9.5	2.41888	2.15848		5.2211				9.5	2.42227	2.15848		5.22842				9.5	2.45463	2.15848		5.29827				9.5	2.66298	2.15848		5.748				9.5	2.19951
9.6	2.7226	1.95698		5.32808				9.6	3.03887	1.95698		5.94703				9.6	2.42372	2.15417		5.22111				9.6	2.42716	2.15417		5.2285				9.6	2.45991	2.15417		5.29905				9.6	2.66985	2.15417		5.75131				9.6	2.20171
9.7	2.73133	1.95112		5.32915				9.7	3.0503	1.95112		5.95152				9.7	2.42858	2.14986		5.22112				9.7	2.43206	2.14986		5.22859				9.7	2.46519	2.14986		5.29983				9.7	2.67672	2.14986		5.75459				9.7	2.20391
9.8	2.74008	1.94528		5.33022				9.8	3.06175	1.94528		5.95596				9.8	2.43345	2.14557		5.22113				9.8	2.43697	2.14557		5.22868				9.8	2.47049	2.14557		5.30061				9.8	2.68359	2.14557		5.75784				9.8	2.20612
9.9	2.74887	1.93945		5.33129				9.9	3.07322	1.93945		5.96036				9.9	2.43832	2.14128		5.22113				9.9	2.44188	2.14128		5.22876				9.9	2.4758	2.14128		5.30139				9.9	2.69047	2.14128		5.76105				9.9	2.20833
10	2.75768	1.93364		5.33235				10	3.0847	1.93364		5.96471				10	2.44321	2.137		5.22114				10	2.44681	2.137		5.22885				10	2.48112	2.137		5.30217				10	2.69734	2.137		5.76423				10	2.21054
10.1	2.76651	1.92785		5.33342				10.1	3.09621	1.92785		5.96902				10.1	2.4481	2.13273		5.22115				10.1	2.45175	2.13273		5.22893				10.1	2.48646	2.13273		5.30295				10.1	2.70422	2.13273		5.76738				10.1	2.21276
10.2	2.77538	1.92207		5.33448				10.2	3.10773	1.92207		5.97329				10.2	2.45301	2.12847		5.22116				10.2	2.4567	2.12847		5.22902				10.2	2.4918	2.12847		5.30373				10.2	2.7111	2.12847		5.7705				10.2	2.21497
10.3	2.78427	1.91632		5.33555				10.3	3.11927	1.91632		5.97751				10.3	2.45792	2.12422		5.22117				10.3	2.46166	2.12422		5.2291				10.3	2.49715	2.12422		5.3045				10.3	2.71798	2.12422		5.77359				10.3	2.21719
10.4	2.79319	1.91058		5.33661				10.4	3.13084	1.91058		5.9817				10.4	2.46285	2.11998		5.22118				10.4	2.46663	2.11998		5.22919				10.4	2.50252	2.11998		5.30528				10.4	2.72486	2.11998		5.77664				10.4	2.21941
10.5	2.80214	1.90485		5.33767				10.5	3.14242	1.90485		5.98584				10.5	2.46778	2.11574		5.22119				10.5	2.4716	2.11574		5.22927				10.5	2.5079	2.11574		5.30606				10.5	2.73175	2.11574		5.77967				10.5	2.22163
10.6	2.81112	1.89915		5.33873				10.6	3.15402	1.89915		5.98994				10.6	2.47273	2.11151		5.2212				10.6	2.47659	2.11151		5.22936				10.6	2.51328	2.11151		5.30683				10.6	2.73864	2.11151		5.78267				10.6	2.22386
10.7	2.82012	1.89346		5.33979				10.7	3.16564	1.89346		5.994				10.7	2.47768	2.10729		5.2212				10.7	2.48159	2.10729		5.22944				10.7	2.51868	2.10729		5.3076				10.7	2.74553	2.10729		5.78563				10.7	2.22608
10.8	2.82916	1.88779		5.34084				10.8	3.17728	1.88779		5.99802				10.8	2.48265	2.10308		5.22121				10.8	2.4866	2.10308		5.22953				10.8	2.52409	2.10308		5.30838				10.8	2.75242	2.10308		5.78857				10.8	2.22831
10.9	2.83822	1.88213		5.3419				10.9	3.18894	1.88213		6.002				10.9	2.48762	2.09888		5.22122				10.9	2.49162	2.09888		5.22961				10.9	2.52951	2.09888		5.30915				10.9	2.75932	2.09888		5.79148				10.9	2.23054
11	2.84731	1.87649		5.34296				11	3.20062	1.87649		6.00594				11	2.49261	2.09469		5.22123				11	2.49665	2.09469		5.2297				11	2.53495	2.09469		5.30992				11	2.76621	2.09469		5.79436				11	2.23278
11.1	2.85643	1.87087		5.34401				11.1	3.21232	1.87087		6.00984				11.1	2.4976	2.0905		5.22124				11.1	2.50169	2.0905		5.22978				11.1	2.54039	2.0905		5.31069				11.1	2.77312	2.0905		5.79721				11.1	2.23501
11.2	2.86557	1.86527		5.34506				11.2	3.22404	1.86527		6.0137				11.2	2.5026	2.08633		5.22125				11.2	2.50674	2.08633		5.22987				11.2	2.54584	2.08633		5.31146				11.2	2.78002	2.08633		5.80003				11.2	2.23725
11.3	2.87475	1.85968		5.34612				11.3	3.23578	1.85968		6.01752				11.3	2.50762	2.08216		5.22126				11.3	2.5118	2.08216		5.22995				11.3	2.55131	2.08216		5.31223				11.3	2.78693	2.08216		5.80282				11.3	2.23949
11.4	2.88395	1.85411		5.34717				11.4	3.24755	1.85411		6.02131				11.4	2.51264	2.078		5.22126				11.4	2.51686	2.078		5.23004				11.4	2.55679	2.078		5.313				11.4	2.79384	2.078		5.80559				11.4	2.24174
11.5	2.89319	1.84856		5.34822				11.5	3.25933	1.84856		6.02506				11.5	2.51768	2.07385		5.22127				11.5	2.52194	2.07385		5.23012				11.5	2.56228	2.07385		5.31376				11.5	2.80075	2.07385		5.80833				11.5	2.24398
11.6	2.90245	1.84302		5.34927				11.6	3.27114	1.84302		6.02877				11.6	2.52272	2.0697		5.22128				11.6	2.52703	2.0697		5.23021				11.6	2.56778	2.0697		5.31453				11.6	2.80767	2.0697		5.81104				11.6	2.24623
11.7	2.91174	1.8375		5.35032				11.7	3.28297	1.8375		6.03244				11.7	2.52778	2.06557		5.22129				11.7	2.53213	2.06557		5.23029				11.7	2.57329	2.06557		5.3153				11.7	2.81459	2.06557		5.81372				11.7	2.24848
11.8	2.92106	1.83199		5.35136				11.8	3.29481	1.83199		6.03608				11.8	2.53284	2.06144		5.2213				11.8	2.53725	2.06144		5.23038				11.8	2.57881	2.06144		5.31606				11.8	2.82151	2.06144		5.81638				11.8	2.25073
11.9	2.93041	1.82651		5.35241				11.9	3.30669	1.82651		6.03968				11.9	2.53792	2.05732		5.22131				11.9	2.54237	2.05732		5.23046				11.9	2.58434	2.05732		5.31683				11.9	2.82844	2.05732		5.81901				11.9	2.25298
12	2.93979	1.82103		5.35345				12	3.31858	1.82103		6.04324				12	2.543	2.05321		5.22132				12	2.5475	2.05321		5.23055				12	2.58989	2.05321		5.31759				12	2.83537	2.05321		5.82161				12	2.25524
12.1	2.9492	1.81558		5.3545				12.1	3.33049	1.81558		6.04677				12.1	2.5481	2.04911		5.22132				12.1	2.55264	2.04911		5.23063				12.1	2.59545	2.04911		5.31835				12.1	2.84231	2.04911		5.82419				12.1	2.2575
12.2	2.95863	1.81014		5.35554				12.2	3.34243	1.81014		6.05027				12.2	2.5532	2.04501		5.22133				12.2	2.55779	2.04501		5.23072				12.2	2.60102	2.04501		5.31911				12.2	2.84925	2.04501		5.82675				12.2	2.25976
12.3	2.9681	1.80472		5.35658				12.3	3.35439	1.80472		6.05373				12.3	2.55832	2.04093		5.22134				12.3	2.56295	2.04093		5.2308				12.3	2.6066	2.04093		5.31988				12.3	2.85619	2.04093		5.82927				12.3	2.26202
12.4	2.97759	1.79931		5.35762				12.4	3.36637	1.79931		6.05715				12.4	2.56344	2.03685		5.22135				12.4	2.56813	2.03685		5.23089				12.4	2.61219	2.03685		5.32064				12.4	2.86313	2.03685		5.83178				12.4	2.26429
12.5	2.98712	1.79392		5.35866				12.5	3.37837	1.79392		6.06054				12.5	2.56858	2.03278		5.22136				12.5	2.57331	2.03278		5.23097				12.5	2.61779	2.03278		5.3214				12.5	2.87009	2.03278		5.83425				12.5	2.26655
12.6	2.99668	1.78855		5.3597				12.6	3.3904	1.78855		6.0639				12.6	2.57373	2.02872		5.22137				12.6	2.5785	2.02872		5.23106				12.6	2.62341	2.02872		5.32216				12.6	2.87704	2.02872		5.83671				12.6	2.26882
12.7	3.00626	1.78319		5.36074				12.7	3.40245	1.78319		6.06722				12.7	2.57888	2.02467		5.22138				12.7	2.58371	2.02467		5.23114				12.7	2.62903	2.02467		5.32291				12.7	2.884	2.02467		5.83914				12.7	2.2711
12.8	3.01588	1.77785		5.36178				12.8	3.41453	1.77785		6.07051				12.8	2.58405	2.02062		5.22138				12.8	2.58892	2.02062		5.23123				12.8	2.63467	2.02062		5.32367				12.8	2.89096	2.02062		5.84154				12.8	2.27337
12.9	3.02552	1.77252		5.36281				12.9	3.42662	1.77252		6.07377				12.9	2.58923	2.01658		5.22139				12.9	2.59415	2.01658		5.23131				12.9	2.64032	2.01658		5.32443				12.9	2.89793	2.01658		5.84392				12.9	2.27565
13	3.0352	1.76721		5.36385				13	3.43874	1.76721		6.077				13	2.59442	2.01255		5.2214				13	2.59938	2.01255		5.2314				13	2.64598	2.01255		5.32518				13	2.90491	2.01255		5.84628				13	2.27792
13.1	3.0449	1.76192		5.36488				13.1	3.45089	1.76192		6.08019				13.1	2.59961	2.00853		5.22141				13.1	2.60463	2.00853		5.23148				13.1	2.65166	2.00853		5.32594				13.1	2.91188	2.00853		5.84861				13.1	2.28021
13.2	3.05464	1.75664		5.36591				13.2	3.46306	1.75664		6.08335				13.2	2.60482	2.00452		5.22142				13.2	2.60989	2.00452		5.23157				13.2	2.65734	2.00452		5.32669				13.2	2.91886	2.00452		5.85092				13.2	2.28249
13.3	3.06441	1.75138		5.36694				13.3	3.47525	1.75138		6.08648				13.3	2.61004	2.00051		5.22143				13.3	2.61515	2.00051		5.23165				13.3	2.66304	2.00051		5.32745				13.3	2.92585	2.00051		5.85321				13.3	2.28478
13.4	3.0742	1.74613		5.36797				13.4	3.48746	1.74613		6.08958				13.4	2.61527	1.99652		5.22144				13.4	2.62043	1.99652		5.23174				13.4	2.66875	1.99652		5.3282				13.4	2.93284	1.99652		5.85547				13.4	2.28706
13.5	3.08403	1.7409		5.369				13.5	3.49971	1.7409		6.09265				13.5	2.62051	1.99253		5.22144				13.5	2.62572	1.99253		5.23182				13.5	2.67447	1.99253		5.32895				13.5	2.93984	1.99253		5.85772				13.5	2.28935
13.6	3.09389	1.73569		5.37003				13.6	3.51197	1.73569		6.09569				13.6	2.62576	1.98855		5.22145				13.6	2.63102	1.98855		5.23191				13.6	2.6802	1.98855		5.3297				13.6	2.94684	1.98855		5.85994				13.6	2.29165
13.7	3.10378	1.73049		5.37106				13.7	3.52426	1.73049		6.0987				13.7	2.63102	1.98457		5.22146				13.7	2.63633	1.98457		5.23199				13.7	2.68594	1.98457		5.33045				13.7	2.95385	1.98457		5.86213				13.7	2.29394
13.8	3.1137	1.72531		5.37209				13.8	3.53657	1.72531		6.10167				13.8	2.63629	1.98061		5.22147				13.8	2.64165	1.98061		5.23208				13.8	2.6917	1.98061		5.3312				13.8	2.96086	1.98061		5.86431				13.8	2.29624
13.9	3.12365	1.72014		5.37311				13.9	3.54891	1.72014		6.10462				13.9	2.64158	1.97665		5.22148				13.9	2.64698	1.97665		5.23216				13.9	2.69747	1.97665		5.33195				13.9	2.96788	1.97665		5.86646				13.9	2.29854
14	3.13363	1.71499		5.37414				14	3.56128	1.71499		6.10754				14	2.64687	1.9727		5.22149				14	2.65232	1.9727		5.23225				14	2.70325	1.9727		5.3327				14	2.9749	1.9727		5.8686				14	2.30084
14.1	3.14365	1.70985		5.37516				14.1	3.57367	1.70985		6.11043				14.1	2.65217	1.96876		5.2215				14.1	2.65768	1.96876		5.23233				14.1	2.70904	1.96876		5.33345				14.1	2.98193	1.96876		5.87071				14.1	2.30314
14.2	3.15369	1.70473		5.37618				14.2	3.58608	1.70473		6.11329				14.2	2.65749	1.96483		5.2215				14.2	2.66304	1.96483		5.23242				14.2	2.71484	1.96483		5.3342				14.2	2.98896	1.96483		5.8728				14.2	2.30545
14.3	3.16377	1.69962		5.3772				14.3	3.59852	1.69962		6.11612				14.3	2.66281	1.9609		5.22151				14.3	2.66842	1.9609		5.2325				14.3	2.72066	1.9609		5.33494				14.3	2.996	1.9609		5.87487				14.3	2.30776
14.4	3.17388	1.69453		5.37822				14.4	3.61099	1.69453		6.11893				14.4	2.66815	1.95698		5.22152				14.4	2.6738	1.95698		5.23259				14.4	2.72649	1.95698		5.33569				14.4	3.00305	1.95698		5.87692				14.4	2.31007
14.5	3.18401	1.68945		5.37924				14.5	3.62348	1.68945		6.1217				14.5	2.67349	1.95307		5.22153				14.5	2.6792	1.95307		5.23267				14.5	2.73233	1.95307		5.33643				14.5	3.0101	1.95307		5.87894				14.5	2.31238
14.6	3.19419	1.68439		5.38026				14.6	3.636	1.68439		6.12445				14.6	2.67885	1.94917		5.22154				14.6	2.6846	1.94917		5.23276				14.6	2.73818	1.94917		5.33718				14.6	3.01715	1.94917		5.88095				14.6	2.3147
14.7	3.20439	1.67935		5.38128				14.7	3.64855	1.67935		6.12717				14.7	2.68422	1.94528		5.22155				14.7	2.69002	1.94528		5.23284				14.7	2.74404	1.94528		5.33792				14.7	3.02422	1.94528		5.88294				14.7	2.31702
14.8	3.21462	1.67432		5.38229				14.8	3.66112	1.67432		6.12987				14.8	2.6896	1.94139		5.22156				14.8	2.69545	1.94139		5.23293				14.8	2.74992	1.94139		5.33866				14.8	3.03129	1.94139		5.88491				14.8	2.31934
14.9	3.22489	1.6693		5.38331				14.9	3.67372	1.6693		6.13254				14.9	2.69498	1.93751		5.22156				14.9	2.70089	1.93751		5.23301				14.9	2.75581	1.93751		5.3394				14.9	3.03836	1.93751		5.88686				14.9	2.32166
15	3.23519	1.6643		5.38432				15	3.68634	1.6643		6.13518				15	2.70038	1.93364		5.22157				15	2.70634	1.93364		5.23309				15	2.76171	1.93364		5.34015				15	3.04544	1.93364		5.88879				15	2.32398
15.1	3.24552	1.65931		5.38534				15.1	3.69899	1.65931		6.13779				15.1	2.7058	1.92978		5.22158				15.1	2.71181	1.92978		5.23318				15.1	2.76762	1.92978		5.34089				15.1	3.05253	1.92978		5.8907				15.1	2.32631
15.2	3.25588	1.65434		5.38635				15.2	3.71167	1.65434		6.14038				15.2	2.71122	1.92592		5.22159				15.2	2.71728	1.92592		5.23326				15.2	2.77354	1.92592		5.34163				15.2	3.05962	1.92592		5.89259				15.2	2.32864
15.3	3.26628	1.64939		5.38736				15.3	3.72438	1.64939		6.14294				15.3	2.71665	1.92207		5.2216				15.3	2.72276	1.92207		5.23335				15.3	2.77948	1.92207		5.34236				15.3	3.06672	1.92207		5.89446				15.3	2.33097
15.4	3.2767	1.64445		5.38837				15.4	3.73711	1.64445		6.14548				15.4	2.72209	1.91823		5.22161				15.4	2.72826	1.91823		5.23343				15.4	2.78543	1.91823		5.3431				15.4	3.07383	1.91823		5.89632				15.4	2.33331
15.5	3.28717	1.63952		5.38938				15.5	3.74987	1.63952		6.14799				15.5	2.72755	1.9144		5.22162				15.5	2.73376	1.9144		5.23352				15.5	2.79139	1.9144		5.34384				15.5	3.08094	1.9144		5.89815				15.5	2.33564
15.6	3.29766	1.63461		5.39039				15.6	3.76266	1.63461		6.15048				15.6	2.73301	1.91058		5.22162				15.6	2.73928	1.91058		5.2336				15.6	2.79736	1.91058		5.34458				15.6	3.08806	1.91058		5.89997				15.6	2.33798
15.7	3.30818	1.62971		5.39139				15.7	3.77547	1.62971		6.15294				15.7	2.73849	1.90676		5.22163				15.7	2.74481	1.90676		5.23369				15.7	2.80335	1.90676		5.34531				15.7	3.09519	1.90676		5.90177				15.7	2.34032
15.8	3.31874	1.62483		5.3924				15.8	3.78832	1.62483		6.15538				15.8	2.74397	1.90295		5.22164				15.8	2.75035	1.90295		5.23377				15.8	2.80935	1.90295		5.34605				15.8	3.10232	1.90295		5.90355				15.8	2.34267
15.9	3.32933	1.61996		5.3934				15.9	3.80119	1.61996		6.15779				15.9	2.74947	1.89915		5.22165				15.9	2.7559	1.89915		5.23386				15.9	2.81536	1.89915		5.34678				15.9	3.10946	1.89915		5.90531				15.9	2.34501
16	3.33996	1.61511		5.39441				16	3.81409	1.61511		6.16018				16	2.75498	1.89535		5.22166				16	2.76146	1.89535		5.23394				16	2.82138	1.89535		5.34752				16	3.1166	1.89535		5.90706				16	2.34736
16.1	3.35062	1.61027		5.39541				16.1	3.82702	1.61027		6.16255				16.1	2.7605	1.89157		5.22167				16.1	2.76704	1.89157		5.23403				16.1	2.82742	1.89157		5.34825				16.1	3.12376	1.89157		5.90879				16.1	2.34971
16.2	3.36131	1.60545		5.39641				16.2	3.83998	1.60545		6.16489				16.2	2.76603	1.88779		5.22168				16.2	2.77262	1.88779		5.23411				16.2	2.83347	1.88779		5.34898				16.2	3.13092	1.88779		5.9105				16.2	2.35207
16.3	3.37203	1.60064		5.39741				16.3	3.85296	1.60064		6.16721				16.3	2.77157	1.88401		5.22169				16.3	2.77822	1.88401		5.2342				16.3	2.83953	1.88401		5.34971				16.3	3.13808	1.88401		5.9122				16.3	2.35442
16.4	3.38279	1.59585		5.39841				16.4	3.86598	1.59585		6.16951				16.4	2.77713	1.88025		5.22169				16.4	2.78382	1.88025		5.23428				16.4	2.8456	1.88025		5.35044				16.4	3.14526	1.88025		5.91387				16.4	2.35678
16.5	3.39358	1.59107		5.39941				16.5	3.87902	1.59107		6.17178				16.5	2.78269	1.87649		5.2217				16.5	2.78944	1.87649		5.23437				16.5	2.85169	1.87649		5.35117				16.5	3.15244	1.87649		5.91553				16.5	2.35914
16.6	3.40441	1.5863		5.40041				16.6	3.89209	1.5863		6.17403				16.6	2.78827	1.87274		5.22171				16.6	2.79507	1.87274		5.23445				16.6	2.85779	1.87274		5.3519				16.6	3.15963	1.87274		5.91718				16.6	2.3615
16.7	3.41527	1.58155		5.40141				16.7	3.9052	1.58155		6.17626				16.7	2.79385	1.869		5.22172				16.7	2.80071	1.869		5.23453				16.7	2.8639	1.869		5.35263				16.7	3.16683	1.869		5.91881				16.7	2.36387
16.8	3.42616	1.57681		5.4024				16.8	3.91833	1.57681		6.17846				16.8	2.79945	1.86527		5.22173				16.8	2.80636	1.86527		5.23462				16.8	2.87002	1.86527		5.35336				16.8	3.17403	1.86527		5.92042				16.8	2.36623
16.9	3.43709	1.57209		5.4034				16.9	3.93149	1.57209		6.18065				16.9	2.80506	1.86154		5.22174				16.9	2.81203	1.86154		5.2347				16.9	2.87616	1.86154		5.35409				16.9	3.18124	1.86154		5.92201				16.9	2.3686
17	3.44805	1.56738		5.40439				17	3.94468	1.56738		6.18281				17	2.81068	1.85782		5.22175				17	2.8177	1.85782		5.23479				17	2.88231	1.85782		5.35481				17	3.18846	1.85782		5.92359				17	2.37097
17.1	3.45904	1.56268		5.40539				17.1	3.9579	1.56268		6.18495				17.1	2.81631	1.85411		5.22175				17.1	2.82339	1.85411		5.23487				17.1	2.88847	1.85411		5.35554				17.1	3.19569	1.85411		5.92516				17.1	2.37335
17.2	3.47007	1.558		5.40638				17.2	3.97115	1.558		6.18707				17.2	2.82196	1.8504		5.22176				17.2	2.82909	1.8504		5.23496				17.2	2.89464	1.8504		5.35626				17.2	3.20292	1.8504		5.92671				17.2	2.37573
17.3	3.48113	1.55334		5.40737				17.3	3.98444	1.55334		6.18917				17.3	2.82761	1.84671		5.22177				17.3	2.8348	1.84671		5.23504				17.3	2.90083	1.84671		5.35699				17.3	3.21017	1.84671		5.92824				17.3	2.3781
17.4	3.49223	1.54868		5.40836				17.4	3.99775	1.54868		6.19124				17.4	2.83328	1.84302		5.22178				17.4	2.84052	1.84302		5.23513				17.4	2.90703	1.84302		5.35771				17.4	3.21742	1.84302		5.92976				17.4	2.38049
17.5	3.50337	1.54404		5.40935				17.5	4.01109	1.54404		6.1933				17.5	2.83895	1.83934		5.22179				17.5	2.84625	1.83934		5.23521				17.5	2.91324	1.83934		5.35843				17.5	3.22468	1.83934		5.93126				17.5	2.38287
17.6	3.51453	1.53942		5.41034				17.6	4.02447	1.53942		6.19534				17.6	2.84464	1.83566		5.2218				17.6	2.852	1.83566		5.2353				17.6	2.91947	1.83566		5.35915				17.6	3.23194	1.83566		5.93275				17.6	2.38526
17.7	3.52574	1.53481		5.41132				17.7	4.03787	1.53481		6.19735				17.7	2.85034	1.83199		5.22181				17.7	2.85775	1.83199		5.23538				17.7	2.92571	1.83199		5.35988				17.7	3.23922	1.83199		5.93422				17.7	2.38764
17.8	3.53697	1.53021		5.41231				17.8	4.05131	1.53021		6.19935				17.8	2.85605	1.82833		5.22181				17.8	2.86352	1.82833		5.23547				17.8	2.93196	1.82833		5.3606				17.8	3.2465	1.82833		5.93568				17.8	2.39004
17.9	3.54825	1.52563		5.4133				17.9	4.06478	1.52563		6.20133				17.9	2.86177	1.82468		5.22182				17.9	2.8693	1.82468		5.23555				17.9	2.93822	1.82468		5.36132				17.9	3.25379	1.82468		5.93712				17.9	2.39243
18	3.55955	1.52106		5.41428				18	4.07827	1.52106		6.20328				18	2.86751	1.82103		5.22183				18	2.87509	1.82103		5.23563				18	2.9445	1.82103		5.36204				18	3.26109	1.82103		5.93855				18	2.39483
18.1	3.5709	1.5165		5.41526				18.1	4.09181	1.5165		6.20522				18.1	2.87325	1.8174		5.22184				18.1	2.88089	1.8174		5.23572				18.1	2.95079	1.8174		5.36275				18.1	3.2684	1.8174		5.93997				18.1	2.39722
18.2	3.58228	1.51196		5.41625				18.2	4.10537	1.51196		6.20714				18.2	2.87901	1.81376		5.22185				18.2	2.88671	1.81376		5.2358				18.2	2.95709	1.81376		5.36347				18.2	3.27571	1.81376		5.94137				18.2	2.39962
18.3	3.59369	1.50743		5.41723				18.3	4.11896	1.50743		6.20904				18.3	2.88478	1.81014		5.22186				18.3	2.89253	1.81014		5.23589				18.3	2.96341	1.81014		5.36419				18.3	3.28304	1.81014		5.94276				18.3	2.40203
18.4	3.60514	1.50291		5.41821				18.4	4.13259	1.50291		6.21092				18.4	2.89056	1.80652		5.22187				18.4	2.89837	1.80652		5.23597				18.4	2.96974	1.80652		5.3649				18.4	3.29037	1.80652		5.94413				18.4	2.40443
18.5	3.61662	1.49841		5.41919				18.5	4.14625	1.49841		6.21278				18.5	2.89635	1.80291		5.22187				18.5	2.90422	1.80291		5.23606				18.5	2.97608	1.80291		5.36562				18.5	3.29771	1.80291		5.94549				18.5	2.40684
18.6	3.62815	1.49392		5.42016				18.6	4.15994	1.49392		6.21462				18.6	2.90215	1.79931		5.22188				18.6	2.91008	1.79931		5.23614				18.6	2.98244	1.79931		5.36634				18.6	3.30506	1.79931		5.94684				18.6	2.40925
18.7	3.6397	1.48945		5.42114				18.7	4.17366	1.48945		6.21644				18.7	2.90797	1.79572		5.22189				18.7	2.91595	1.79572		5.23623				18.7	2.98881	1.79572		5.36705				18.7	3.31242	1.79572		5.94817				18.7	2.41166
18.8	3.6513	1.48498		5.42212				18.8	4.18742	1.48498		6.21825				18.8	2.9138	1.79213		5.2219				18.8	2.92184	1.79213		5.23631				18.8	2.99519	1.79213		5.36776				18.8	3.31979	1.79213		5.94949				18.8	2.41408
18.9	3.66292	1.48054		5.42309				18.9	4.2012	1.48054		6.22004				18.9	2.91963	1.78855		5.22191				18.9	2.92773	1.78855		5.23639				18.9	3.00158	1.78855		5.36848				18.9	3.32716	1.78855		5.9508				18.9	2.4165
19	3.67459	1.4761		5.42407				19	4.21503	1.4761		6.22181				19	2.92548	1.78498		5.22192				19	2.93364	1.78498		5.23648				19	3.00799	1.78498		5.36919				19	3.33455	1.78498		5.95209				19	2.41892
19.1	3.68629	1.47168		5.42504				19.1	4.22888	1.47168		6.22356				19.1	2.93135	1.78141		5.22193				19.1	2.93956	1.78141		5.23656				19.1	3.01441	1.78141		5.3699				19.1	3.34194	1.78141		5.95337				19.1	2.42134
19.2	3.69803	1.46727		5.42601				19.2	4.24277	1.46727		6.2253				19.2	2.93722	1.77785		5.22193				19.2	2.9455	1.77785		5.23665				19.2	3.02085	1.77785		5.37061				19.2	3.34935	1.77785		5.95464				19.2	2.42376
19.3	3.7098	1.46288		5.42699				19.3	4.25669	1.46288		6.22701				19.3	2.9431	1.7743		5.22194				19.3	2.95144	1.7743		5.23673				19.3	3.02729	1.7743		5.37132				19.3	3.35676	1.7743		5.95589				19.3	2.42619
19.4	3.72162	1.45849		5.42796				19.4	4.27065	1.45849		6.22871				19.4	2.949	1.77075		5.22195				19.4	2.9574	1.77075		5.23682				19.4	3.03375	1.77075		5.37203				19.4	3.36418	1.77075		5.95714				19.4	2.42862
19.5	3.73346	1.45413		5.42893				19.5	4.28464	1.45413		6.2304				19.5	2.95491	1.76721		5.22196				19.5	2.96336	1.76721		5.2369				19.5	3.04023	1.76721		5.37274				19.5	3.37161	1.76721		5.95837				19.5	2.43105
19.6	3.74535	1.44977		5.42989				19.6	4.29866	1.44977		6.23206				19.6	2.96083	1.76368		5.22197				19.6	2.96935	1.76368		5.23699				19.6	3.04672	1.76368		5.37344				19.6	3.37906	1.76368		5.95958				19.6	2.43349
19.7	3.75727	1.44543		5.43086				19.7	4.31272	1.44543		6.23372				19.7	2.96676	1.76016		5.22198				19.7	2.97534	1.76016		5.23707				19.7	3.05322	1.76016		5.37415				19.7	3.38651	1.76016		5.96079				19.7	2.43592
19.8	3.76923	1.4411		5.43183				19.8	4.32681	1.4411		6.23535				19.8	2.97271	1.75664		5.22199				19.8	2.98134	1.75664		5.23715				19.8	3.05973	1.75664		5.37486				19.8	3.39397	1.75664		5.96198				19.8	2.43836
19.9	3.78123	1.43678		5.43279				19.9	4.34093	1.43678		6.23697				19.9	2.97866	1.75313		5.22199				19.9	2.98736	1.75313		5.23724				19.9	3.06626	1.75313		5.37556				19.9	3.40143	1.75313		5.96317				19.9	2.4408
20	3.79326	1.43248		5.43376				20	4.35509	1.43248		6.23857				20	2.98463	1.74963		5.222				20	2.99339	1.74963		5.23732				20	3.0728	1.74963		5.37627				20	3.40891	1.74963		5.96434				20	2.44325
[truncated: 39 more columns]

## Sheet: Summary of ISRs
	Table SB4. Summary of the change in ISR under difference variants.
time, d	V1	V2	V3	V4	V5	V6	V7	V8	V9	V10	V11	V12	V13	V14	V15	V16	V17	V18	V19	V20	V21	V22	V23	V24	V25	V26	V27	V28	V29	V30	V31	V32	V33	V34	V35	V36	V37	V38	V39	V40	V41	V42	V43	V44
0	2	2	2	2	2	2	2	2	2	2	2	2	2	2	2	2	2	2	2	2	2	2	2	2	2	2	2	2	2	2	2	2	2	2	2	2	2	2	2	2	2	2	2	2
0.1	2.02011	2.02019	2.02097	2.02879	2.01809	2.01817	2.01892	2.02646	2.01607	2.01614	2.01687	2.02407	2.01406	2.01412	2.01481	2.0216	2.01204	2.01211	2.01274	2.01903	2.01003	2.01009	2.01066	2.01635	2.00802	2.00807	2.00857	2.01352	2.00601	2.00605	2.00646	2.01051	2.00401	2.00404	2.00433	2.00729	2.002	2.00202	2.00218	2.00381	2.0018	2.00182	2.00197	2.00344
0.2	2.04042	2.04058	2.04217	2.05787	2.03634	2.0365	2.03802	2.05315	2.03227	2.03242	2.03388	2.04832	2.02821	2.02835	2.02972	2.04333	2.02416	2.02429	2.02556	2.03815	2.02011	2.02023	2.02138	2.03274	2.01608	2.01618	2.01717	2.02706	2.01205	2.01213	2.01294	2.02102	2.00802	2.00808	2.00868	2.01457	2.00401	2.00404	2.00437	2.0076	2.00361	2.00364	2.00393	2.00687
0.3	2.06094	2.06118	2.06358	2.08724	2.05476	2.05499	2.0573	2.08008	2.04861	2.04883	2.05103	2.07274	2.04247	2.04267	2.04475	2.06518	2.03635	2.03654	2.03846	2.05735	2.03025	2.03042	2.03215	2.04919	2.02416	2.02431	2.02581	2.04062	2.01809	2.01822	2.01944	2.03154	2.01205	2.01214	2.01303	2.02184	2.00601	2.00606	2.00655	2.01138	2.00541	2.00546	2.0059	2.01029
0.4	2.08166	2.08198	2.08521	2.11691	2.07335	2.07366	2.07677	2.10724	2.06507	2.06536	2.06832	2.09735	2.05682	2.0571	2.05988	2.08717	2.04861	2.04887	2.05144	2.07665	2.04043	2.04066	2.04298	2.06569	2.03228	2.03248	2.03449	2.0542	2.02416	2.02433	2.02597	2.04205	2.01608	2.0162	2.01739	2.02909	2.00802	2.00809	2.00874	2.01515	2.00722	2.00728	2.00787	2.0137
0.5	2.10259	2.103	2.10708	2.14687	2.0921	2.09249	2.09641	2.13464	2.08166	2.08204	2.08576	2.12213	2.07128	2.07163	2.07513	2.10929	2.06095	2.06127	2.0645	2.09603	2.05066	2.05095	2.05386	2.08224	2.04043	2.04068	2.0432	2.0678	2.03025	2.03046	2.03251	2.05256	2.02012	2.02027	2.02176	2.03634	2.01003	2.01012	2.01093	2.01891	2.00903	2.0091	2.00985	2.01709
0.6	2.12373	2.12422	2.12917	2.17714	2.11102	2.1115	2.11624	2.16228	2.09839	2.09884	2.10335	2.1471	2.08584	2.08626	2.09049	2.13155	2.07336	2.07375	2.07765	2.1155	2.06095	2.0613	2.06481	2.09884	2.04861	2.04892	2.05195	2.08143	2.03635	2.0366	2.03907	2.06308	2.02416	2.02434	2.02614	2.04358	2.01205	2.01215	2.01313	2.02266	2.01084	2.01093	2.01182	2.02047
0.7	2.14508	2.14567	2.15149	2.20771	2.13012	2.13068	2.13625	2.19015	2.11525	2.11579	2.12108	2.17226	2.1005	2.10099	2.10596	2.15393	2.08584	2.0863	2.09087	2.13506	2.07129	2.0717	2.07581	2.1155	2.05683	2.05719	2.06074	2.09508	2.04248	2.04277	2.04566	2.07359	2.02822	2.02843	2.03053	2.0508	2.01406	2.01418	2.01532	2.02639	2.01265	2.01276	2.0138	2.02385
0.8	2.16665	2.16732	2.17404	2.23859	2.14938	2.15003	2.15646	2.21828	2.13225	2.13287	2.13896	2.1976	2.11526	2.11583	2.12154	2.17646	2.0984	2.09893	2.10418	2.15471	2.08167	2.08215	2.08686	2.1322	2.06508	2.06549	2.06957	2.10875	2.04862	2.04895	2.05226	2.08411	2.03228	2.03253	2.03493	2.05801	2.01608	2.01621	2.01752	2.03011	2.01447	2.01458	2.01577	2.02721
0.9	2.18843	2.1892	2.19683	2.26978	2.16882	2.16956	2.17685	2.24664	2.14939	2.15008	2.157	2.22313	2.13013	2.13078	2.13724	2.19911	2.11104	2.11163	2.11758	2.17445	2.09212	2.09265	2.09798	2.14897	2.07336	2.07383	2.07843	2.12244	2.05478	2.05515	2.05889	2.09463	2.03636	2.03663	2.03933	2.06522	2.0181	2.01825	2.01972	2.03382	2.01628	2.01642	2.01775	2.03056
1	2.21044	2.2113	2.21985	2.30128	2.18844	2.18926	2.19744	2.27526	2.16666	2.16744	2.17518	2.24885	2.1451	2.14582	2.15306	2.22191	2.12375	2.12441	2.13106	2.19429	2.10261	2.10321	2.10915	2.16578	2.08168	2.08219	2.08732	2.13616	2.06096	2.06137	2.06554	2.10515	2.04044	2.04074	2.04375	2.07241	2.02012	2.02028	2.02192	2.03752	2.0181	2.01825	2.01974	2.0339
1.1	2.23266	2.23362	2.24312	2.3331	2.20823	2.20915	2.21821	2.30413	2.18407	2.18493	2.19351	2.27476	2.16017	2.16098	2.16899	2.24484	2.13654	2.13727	2.14462	2.21421	2.11315	2.11382	2.12039	2.18265	2.09003	2.0906	2.09626	2.14991	2.06715	2.06761	2.0722	2.11568	2.04452	2.04486	2.04817	2.07959	2.02214	2.02232	2.02413	2.04121	2.01992	2.02008	2.02172	2.03723
1.2	2.25511	2.25616	2.26662	2.36524	2.22821	2.22921	2.23919	2.33325	2.20162	2.20257	2.212	2.30086	2.17536	2.17624	2.18503	2.26792	2.1494	2.15021	2.15827	2.23423	2.12375	2.12448	2.13168	2.19957	2.09841	2.09903	2.10523	2.16367	2.07337	2.07387	2.07889	2.1262	2.04862	2.04899	2.05261	2.08677	2.02417	2.02436	2.02633	2.04489	2.02174	2.02192	2.0237	2.04055
1.3	2.27778	2.27894	2.29038	2.3977	2.24836	2.24946	2.26036	2.36262	2.21932	2.22035	2.23064	2.32716	2.19065	2.19161	2.2012	2.29113	2.16234	2.16323	2.172	2.25434	2.13441	2.13519	2.14303	2.21655	2.10683	2.10751	2.11424	2.17746	2.0796	2.08015	2.0856	2.13673	2.05273	2.05312	2.05705	2.09393	2.02619	2.02641	2.02854	2.04856	2.02356	2.02375	2.02569	2.04386
1.4	2.30069	2.30194	2.31437	2.43048	2.2687	2.26989	2.28173	2.39225	2.23715	2.23827	2.24944	2.35365	2.20604	2.20709	2.21748	2.31449	2.17536	2.17632	2.18582	2.27455	2.14511	2.14596	2.15444	2.23359	2.11528	2.11601	2.12329	2.19128	2.08585	2.08645	2.09233	2.14726	2.05684	2.05727	2.0615	2.10108	2.02822	2.02845	2.03075	2.05221	2.02538	2.02559	2.02768	2.04715
1.5	2.32382	2.32517	2.33862	2.4636	2.28922	2.29051	2.3033	2.42215	2.25513	2.25634	2.26839	2.38034	2.22155	2.22268	2.23388	2.33798	2.18846	2.18949	2.19973	2.29485	2.15587	2.15679	2.16591	2.25068	2.12376	2.12455	2.13238	2.20512	2.09213	2.09276	2.09908	2.1578	2.06096	2.06142	2.06597	2.10823	2.03025	2.0305	2.03297	2.05586	2.02721	2.02743	2.02967	2.05044
1.6	2.34718	2.34864	2.36313	2.49705	2.30992	2.31131	2.32507	2.4523	2.27325	2.27456	2.2875	2.40722	2.23716	2.23837	2.2504	2.36162	2.20164	2.20275	2.21373	2.31525	2.16668	2.16767	2.17744	2.26782	2.13228	2.13312	2.1415	2.21899	2.09842	2.0991	2.10586	2.16833	2.06509	2.06558	2.07044	2.11537	2.03229	2.03255	2.03518	2.05949	2.02904	2.02928	2.03166	2.05372
1.7	2.37078	2.37235	2.38789	2.53084	2.33082	2.3323	2.34705	2.48272	2.29152	2.29292	2.30678	2.43431	2.25288	2.25418	2.26704	2.38541	2.2149	2.21608	2.22781	2.33575	2.17755	2.1786	2.18903	2.28502	2.14083	2.14173	2.15067	2.23288	2.10473	2.10545	2.11265	2.17887	2.06923	2.06975	2.07492	2.12249	2.03432	2.0346	2.0374	2.06312	2.03086	2.03112	2.03365	2.05699
1.8	2.39462	2.3963	2.4129	2.56496	2.3519	2.35349	2.36923	2.5134	2.30993	2.31143	2.32621	2.4616	2.26872	2.2701	2.28381	2.40934	2.22824	2.2295	2.24198	2.35634	2.18847	2.18959	2.20069	2.30228	2.14942	2.15037	2.15987	2.24679	2.11105	2.11183	2.11946	2.18942	2.07337	2.07393	2.07941	2.12961	2.03636	2.03666	2.03962	2.06673	2.03269	2.03296	2.03565	2.06024
1.9	2.4187	2.42048	2.43818	2.59943	2.37317	2.37486	2.39162	2.54436	2.3285	2.33008	2.34581	2.4891	2.28466	2.28613	2.3007	2.43341	2.24165	2.24299	2.25624	2.37703	2.19945	2.20064	2.2124	2.3196	2.15804	2.15905	2.16911	2.26074	2.1174	2.11822	2.1263	2.19997	2.07753	2.07811	2.08391	2.13672	2.0384	2.03871	2.04184	2.07033	2.03453	2.03481	2.03765	2.06349
2	2.44302	2.44492	2.46372	2.63424	2.39463	2.39643	2.41422	2.57558	2.34721	2.34889	2.36557	2.5168	2.30072	2.30228	2.31771	2.45764	2.25515	2.25657	2.2706	2.39782	2.21048	2.21174	2.22418	2.33698	2.16669	2.16777	2.17839	2.27471	2.12377	2.12463	2.13316	2.21052	2.08169	2.08231	2.08842	2.14382	2.04044	2.04077	2.04406	2.07393	2.03636	2.03666	2.03965	2.06673
2.1	2.46758	2.46959	2.48952	2.66941	2.41629	2.4182	2.43704	2.60708	2.36607	2.36785	2.38549	2.5447	2.31689	2.31854	2.33484	2.48201	2.26873	2.27023	2.28504	2.4187	2.22157	2.22289	2.23601	2.35441	2.17538	2.17651	2.1877	2.2887	2.13015	2.13106	2.14004	2.22107	2.08586	2.08651	2.09293	2.15091	2.04248	2.04283	2.04629	2.07751	2.03819	2.03851	2.04165	2.06996
2.2	2.49239	2.49452	2.5156	2.70493	2.43815	2.44016	2.46006	2.63886	2.38509	2.38697	2.40558	2.57282	2.33318	2.33491	2.35211	2.50654	2.28239	2.28397	2.29957	2.43969	2.23271	2.23411	2.24791	2.3719	2.18411	2.1853	2.19706	2.30273	2.13656	2.13751	2.14694	2.23163	2.09004	2.09072	2.09746	2.158	2.04453	2.04489	2.04852	2.08108	2.04003	2.04036	2.04365	2.07318
2.3	2.51745	2.5197	2.54194	2.7408	2.4602	2.46232	2.48331	2.67091	2.40425	2.40624	2.42584	2.60114	2.34957	2.3514	2.36949	2.53121	2.29614	2.29779	2.31419	2.46078	2.24391	2.24538	2.25987	2.38946	2.19287	2.19412	2.20646	2.31678	2.14298	2.14398	2.15386	2.2422	2.09423	2.09494	2.102	2.16508	2.04658	2.04696	2.05075	2.08464	2.04187	2.04222	2.04566	2.07639
2.4	2.54276	2.54513	2.56857	2.77704	2.48245	2.48469	2.50677	2.70325	2.42357	2.42566	2.44627	2.62968	2.36609	2.36801	2.38701	2.55604	2.30996	2.3117	2.32891	2.48197	2.25516	2.2567	2.2719	2.40707	2.20166	2.20297	2.21589	2.33085	2.14943	2.15047	2.16081	2.25277	2.09842	2.09917	2.10654	2.17214	2.04863	2.04903	2.05298	2.0882	2.04371	2.04407	2.04766	2.07959
2.5	2.56833	2.57082	2.59546	2.81364	2.50491	2.50726	2.53045	2.73587	2.44305	2.44524	2.46687	2.65843	2.38272	2.38473	2.40465	2.58102	2.32387	2.3257	2.34371	2.50326	2.26648	2.26809	2.28398	2.42474	2.21049	2.21186	2.22537	2.34496	2.15589	2.15698	2.16778	2.26334	2.10263	2.10341	2.1111	2.17921	2.05068	2.05109	2.05522	2.09174	2.04555	2.04593	2.04967	2.08278
2.6	2.59415	2.59677	2.62264	2.85061	2.52756	2.53003	2.55436	2.76878	2.46268	2.46498	2.48765	2.6874	2.39946	2.40158	2.42242	2.60615	2.33786	2.33977	2.35862	2.52465	2.27784	2.27953	2.29613	2.44247	2.21936	2.22079	2.23488	2.35909	2.16237	2.16351	2.17476	2.27392	2.10684	2.10765	2.11566	2.18626	2.05273	2.05316	2.05746	2.09528	2.0474	2.04779	2.05168	2.08596
2.7	2.62023	2.62298	2.6501	2.88794	2.55042	2.55301	2.57849	2.80197	2.48247	2.48488	2.50859	2.71658	2.41633	2.41854	2.44033	2.63144	2.35194	2.35394	2.37361	2.54615	2.28927	2.29102	2.30835	2.46027	2.22826	2.22975	2.24444	2.37326	2.16887	2.17006	2.18177	2.28451	2.11106	2.11191	2.12024	2.19331	2.05479	2.05524	2.0597	2.0988	2.04924	2.04965	2.05369	2.08913
2.8	2.64658	2.64946	2.67785	2.92566	2.57349	2.57619	2.60284	2.83546	2.50242	2.50493	2.52971	2.74599	2.43331	2.43562	2.45836	2.65689	2.3661	2.36818	2.3887	2.56775	2.30075	2.30258	2.32062	2.47812	2.2372	2.23875	2.25403	2.38745	2.1754	2.17663	2.18881	2.2951	2.11529	2.11617	2.12482	2.20035	2.05684	2.05731	2.06194	2.10232	2.05109	2.05151	2.0557	2.0923
2.9	2.67319	2.6762	2.70589	2.96375	2.59677	2.59959	2.62743	2.86925	2.52253	2.52515	2.55101	2.77561	2.45041	2.45282	2.47653	2.68249	2.38035	2.38252	2.40388	2.58946	2.31229	2.3142	2.33297	2.49604	2.24617	2.24778	2.26367	2.40167	2.18194	2.18322	2.19586	2.3057	2.11953	2.12044	2.12942	2.20738	2.0589	2.05939	2.06418	2.10582	2.05294	2.05338	2.05772	2.09545
3	2.70007	2.70321	2.73421	3.00223	2.62026	2.6232	2.65224	2.90333	2.5428	2.54554	2.57248	2.80546	2.46763	2.47014	2.49483	2.70825	2.39469	2.39694	2.41916	2.61127	2.32389	2.32587	2.34537	2.51402	2.25518	2.25685	2.27334	2.41591	2.1885	2.18983	2.20294	2.3163	2.12378	2.12472	2.13402	2.2144	2.06097	2.06147	2.06643	2.10932	2.05479	2.05524	2.05974	2.0986
3.1	2.72722	2.7305	2.76284	3.04109	2.64396	2.64703	2.67729	2.93771	2.56324	2.56609	2.59414	2.83553	2.48498	2.48759	2.51326	2.73418	2.40911	2.41145	2.43454	2.63319	2.33554	2.3376	2.35785	2.53206	2.26422	2.26596	2.28306	2.43019	2.19508	2.19646	2.21004	2.32691	2.12803	2.12901	2.13863	2.22142	2.06303	2.06355	2.06868	2.11281	2.05664	2.05711	2.06176	2.10174
3.2	2.75464	2.75806	2.79176	3.08034	2.66787	2.67107	2.70258	2.97239	2.58384	2.5868	2.61597	2.86583	2.50244	2.50515	2.53183	2.76026	2.42361	2.42605	2.45001	2.65522	2.34726	2.34939	2.37038	2.55016	2.27331	2.27511	2.29282	2.4445	2.20168	2.2031	2.21716	2.33753	2.1323	2.13331	2.14325	2.22844	2.06509	2.06563	2.07093	2.11629	2.05849	2.05898	2.06378	2.10487
3.3	2.78233	2.7859	2.82098	3.11999	2.692	2.69533	2.7281	3.00738	2.6046	2.60768	2.63799	2.89636	2.52003	2.52285	2.55053	2.78651	2.43821	2.44073	2.46558	2.67735	2.35903	2.36124	2.38299	2.56833	2.28242	2.28429	2.30261	2.45884	2.2083	2.20977	2.2243	2.34815	2.13657	2.13761	2.14789	2.23544	2.06716	2.06772	2.07318	2.11976	2.06035	2.06085	2.0658	2.10799
3.4	2.81031	2.81402	2.8505	3.16004	2.71635	2.71981	2.75386	3.04268	2.62553	2.62873	2.66019	2.92712	2.53774	2.54066	2.56937	2.81292	2.45289	2.4555	2.48124	2.69959	2.37086	2.37315	2.39566	2.58657	2.29158	2.29351	2.31245	2.47321	2.21494	2.21646	2.23147	2.35878	2.14085	2.14193	2.15253	2.24244	2.06923	2.06981	2.07544	2.12322	2.0622	2.06272	2.06782	2.1111
3.5	2.83856	2.84242	2.88034	3.20049	2.74092	2.74451	2.77986	3.07828	2.64663	2.64995	2.68258	2.95811	2.55558	2.55861	2.58835	2.8395	2.46766	2.47037	2.49701	2.72194	2.38276	2.38512	2.40839	2.60487	2.30077	2.30276	2.32233	2.4876	2.2216	2.22317	2.23866	2.36941	2.14514	2.14625	2.15718	2.24943	2.07131	2.0719	2.0777	2.12668	2.06406	2.0646	2.06985	2.11421
3.6	2.8671	2.87111	2.91048	3.24134	2.76571	2.76944	2.8061	3.11421	2.6679	2.67134	2.70515	2.98933	2.57354	2.57668	2.60747	2.86624	2.48252	2.48532	2.51287	2.74441	2.39471	2.39715	2.42119	2.62323	2.31	2.31205	2.33226	2.50203	2.22828	2.2299	2.24587	2.38006	2.14944	2.15058	2.16184	2.25642	2.07338	2.07399	2.07996	2.13012	2.06592	2.06647	2.07188	2.1173
3.7	2.89593	2.90009	2.94094	3.28261	2.79073	2.7946	2.83259	3.15044	2.68934	2.6929	2.72792	3.02079	2.59163	2.59487	2.62672	2.89315	2.49747	2.50037	2.52884	2.76698	2.40672	2.40925	2.43406	2.64166	2.31926	2.32138	2.34222	2.5165	2.23498	2.23665	2.2531	2.39071	2.15374	2.15492	2.16651	2.2634	2.07546	2.07608	2.08222	2.13356	2.06778	2.06835	2.07391	2.12039
3.8	2.92505	2.92936	2.97171	3.32429	2.81597	2.81998	2.85934	3.187	2.71095	2.71464	2.75087	3.05249	2.60984	2.6132	2.64612	2.92023	2.5125	2.5155	2.5449	2.78966	2.41879	2.4214	2.447	2.66015	2.32856	2.33075	2.35222	2.53099	2.2417	2.24342	2.26036	2.40137	2.15806	2.15927	2.17119	2.27038	2.07753	2.07818	2.08448	2.13699	2.06965	2.07023	2.07594	2.12347
3.9	2.95446	2.95893	3.00281	3.36639	2.84144	2.84559	2.88633	3.22388	2.73273	2.73655	2.77401	3.08442	2.62819	2.63165	2.66566	2.94748	2.52763	2.53073	2.56106	2.81246	2.43092	2.43361	2.46001	2.67871	2.3379	2.34016	2.36227	2.54551	2.24844	2.25021	2.26764	2.41203	2.16238	2.16363	2.17588	2.27735	2.07961	2.08027	2.08675	2.14041	2.07151	2.07211	2.07797	2.12655
4	2.98417	2.9888	3.03423	3.40891	2.86714	2.87143	2.91357	3.26109	2.7547	2.75864	2.79735	3.1166	2.64666	2.65024	2.68535	2.9749	2.54285	2.54604	2.57733	2.83537	2.44311	2.44589	2.47308	2.69734	2.34728	2.3496	2.37236	2.56007	2.2552	2.25702	2.27494	2.42271	2.16672	2.168	2.18058	2.28432	2.0817	2.08237	2.08902	2.14382	2.07338	2.07399	2.08001	2.12961
4.1	3.01417	3.01897	3.06597	3.45186	2.89307	2.89751	2.94107	3.29862	2.77683	2.78091	2.82088	3.14903	2.66526	2.66896	2.70517	3.00249	2.55817	2.56146	2.5937	2.8584	2.45537	2.45822	2.48622	2.71604	2.35669	2.35908	2.38249	2.57466	2.26198	2.26386	2.28227	2.43339	2.17106	2.17238	2.18529	2.29128	2.08378	2.08448	2.09129	2.14723	2.07525	2.07588	2.08204	2.13267
4.2	3.04448	3.04944	3.09805	3.49524	2.91924	2.92383	2.96883	3.33649	2.79915	2.80336	2.84461	3.18169	2.68399	2.6878	2.72515	3.03026	2.57357	2.57696	2.61017	2.88153	2.46768	2.47062	2.49943	2.7348	2.36615	2.3686	2.39267	2.58928	2.26878	2.27071	2.28961	2.44408	2.17541	2.17676	2.19001	2.29823	2.08587	2.08658	2.09356	2.15062	2.07712	2.07776	2.08408	2.13572
4.3	3.07509	3.08022	3.13046	3.53906	2.94564	2.95039	2.99685	3.37469	2.82164	2.82599	2.86854	3.21461	2.70286	2.70679	2.74527	3.0582	2.58907	2.59256	2.62675	2.90479	2.48006	2.48309	2.51271	2.75363	2.37564	2.37816	2.40288	2.60393	2.2756	2.27758	2.29698	2.45478	2.17977	2.18115	2.19473	2.30518	2.08796	2.08869	2.09584	2.15401	2.07899	2.07965	2.08612	2.13876
4.4	3.10601	3.11131	3.16321	3.58332	2.97228	2.97718	3.02513	3.41322	2.84432	2.8488	2.89267	3.24778	2.72185	2.7259	2.76553	3.08632	2.60466	2.60825	2.64343	2.92816	2.4925	2.49561	2.52606	2.77254	2.38516	2.38776	2.41314	2.61862	2.28244	2.28448	2.30438	2.46549	2.18413	2.18556	2.19947	2.31213	2.09005	2.0908	2.09812	2.15739	2.08086	2.08154	2.08817	2.1418
4.5	3.13723	3.14271	3.19629	3.62802	2.99917	3.00422	3.05367	3.4521	2.86717	2.8718	2.917	3.28119	2.74098	2.74515	2.78594	3.11462	2.62034	2.62404	2.66021	2.95165	2.505	2.5082	2.53948	2.79151	2.39473	2.39739	2.42344	2.63334	2.28931	2.29139	2.3118	2.4762	2.18851	2.18997	2.20422	2.31907	2.09214	2.09291	2.1004	2.16077	2.08274	2.08343	2.09021	2.14482
4.6	3.16878	3.17443	3.22973	3.67318	3.0263	3.03151	3.08249	3.49132	2.89021	2.89498	2.94153	3.31486	2.76025	2.76454	2.80651	3.14309	2.63612	2.63992	2.6771	2.97525	2.51757	2.52085	2.55297	2.81055	2.40434	2.40707	2.43379	2.64809	2.29619	2.29833	2.31924	2.48693	2.1929	2.19439	2.20898	2.326	2.09424	2.09502	2.10268	2.16413	2.08462	2.08533	2.09226	2.14784
4.7	3.20064	3.20648	3.26351	3.71878	3.05367	3.05904	3.11157	3.53089	2.91344	2.91834	2.96626	3.34879	2.77965	2.78406	2.82722	3.17175	2.65199	2.6559	2.69409	2.99898	2.53019	2.53357	2.56653	2.82966	2.41398	2.41678	2.44418	2.66288	2.30309	2.30529	2.3267	2.49766	2.19729	2.19882	2.21375	2.33293	2.09633	2.09713	2.10497	2.16749	2.0865	2.08722	2.0943	2.15086
4.8	3.23282	3.23884	3.29764	3.76485	3.08129	3.08683	3.14093	3.57081	2.93685	2.9419	2.99121	3.38297	2.79918	2.80373	2.84809	3.20058	2.66796	2.67198	2.7112	3.02282	2.54288	2.54635	2.58016	2.84884	2.42366	2.42654	2.45461	2.6777	2.31002	2.31226	2.33419	2.50841	2.20169	2.20326	2.21853	2.33986	2.09843	2.09925	2.10725	2.17084	2.08838	2.08912	2.09635	2.15386
4.9	3.26532	3.27153	3.33212	3.81137	3.10916	3.11486	3.17056	3.61108	2.96045	2.96565	3.01636	3.41742	2.81886	2.82353	2.86911	3.2296	2.68403	2.68815	2.7284	3.04679	2.55564	2.55919	2.59386	2.86809	2.43338	2.43633	2.46509	2.69256	2.31696	2.31926	2.3417	2.51916	2.2061	2.2077	2.22331	2.34678	2.10053	2.10137	2.10954	2.17419	2.09026	2.09102	2.09841	2.15686
5	3.29816	3.30455	3.36697	3.85837	3.13728	3.14315	3.20047	3.6517	2.98424	2.98959	3.04172	3.45213	2.83867	2.84347	2.89028	3.2588	2.70019	2.70442	2.74572	3.07087	2.56846	2.5721	2.60764	2.88741	2.44314	2.44616	2.47561	2.70745	2.32393	2.32628	2.34923	2.52993	2.21052	2.21216	2.22811	2.3537	2.10264	2.10349	2.11184	2.17752	2.09214	2.09292	2.10046	2.15986
5.1	3.33132	3.33791	3.40218	3.90584	3.16565	3.1717	3.23066	3.69269	3.00823	3.01372	3.06729	3.4871	2.85862	2.86355	2.9116	3.28819	2.71645	2.72079	2.76315	3.09508	2.58134	2.58507	2.62148	2.90681	2.45294	2.45603	2.48617	2.72238	2.33092	2.33332	2.35679	2.5407	2.21495	2.21662	2.23292	2.36062	2.10474	2.10562	2.11413	2.18085	2.09403	2.09482	2.10251	2.16284
5.2	3.36481	3.3716	3.43775	3.95378	3.19429	3.20051	3.26113	3.73404	3.0324	3.03805	3.09308	3.52233	2.87871	2.88377	2.93309	3.31777	2.73281	2.73726	2.78068	3.11941	2.59429	2.59811	2.6354	2.92628	2.46278	2.46594	2.49678	2.73734	2.33793	2.34039	2.36437	2.55149	2.21939	2.2211	2.23774	2.36753	2.10685	2.10774	2.11643	2.18418	2.09591	2.09672	2.10457	2.16582
5.3	3.39864	3.40563	3.47369	4.00221	3.22318	3.22958	3.29189	3.77575	3.05677	3.06257	3.11908	3.55784	2.89894	2.90414	2.95473	3.34754	2.74926	2.75383	2.79833	3.14387	2.6073	2.61122	2.64939	2.94582	2.47266	2.47589	2.50743	2.75234	2.34496	2.34747	2.37198	2.56228	2.22384	2.22558	2.24256	2.37444	2.10896	2.10987	2.11873	2.18749	2.0978	2.09863	2.10663	2.16879
5.4	3.43281	3.44	3.51001	4.05112	3.25233	3.25891	3.32294	3.81783	3.08133	3.08729	3.14529	3.59362	2.91932	2.92465	2.97652	3.37749	2.76582	2.7705	2.81609	3.16844	2.62038	2.62439	2.66346	2.96544	2.48257	2.48589	2.51813	2.76737	2.35201	2.35458	2.37961	2.57309	2.22829	2.23007	2.2474	2.38134	2.11107	2.112	2.12103	2.1908	2.09969	2.10053	2.10869	2.17176
5.5	3.46733	3.47473	3.54671	4.10052	3.28175	3.28851	3.35428	3.86029	3.1061	3.11221	3.17173	3.62967	2.93984	2.9453	2.99848	3.40763	2.78247	2.78727	2.83395	3.19315	2.63352	2.63763	2.6776	2.98513	2.49253	2.49592	2.52887	2.78244	2.35908	2.3617	2.38726	2.5839	2.23276	2.23457	2.25225	2.38824	2.11319	2.11413	2.12333	2.1941	2.10159	2.10244	2.11075	2.17472
5.6	3.50219	3.5098	3.58378	4.15043	3.31143	3.31837	3.38591	3.90312	3.13106	3.13733	3.19839	3.66599	2.9605	2.9661	3.0206	3.43797	2.79923	2.80414	2.85193	3.21798	2.64673	2.65093	2.69181	3.00489	2.50253	2.50599	2.53966	2.79755	2.36617	2.36885	2.39494	2.59473	2.23723	2.23908	2.25711	2.39514	2.1153	2.11627	2.12564	2.1974	2.10348	2.10435	2.11282	2.17767
5.7	3.53741	3.54522	3.62125	4.20083	3.34138	3.34851	3.41784	3.94633	3.15622	3.16266	3.22527	3.70259	2.98131	2.98705	3.04288	3.4685	2.81608	2.82111	2.87003	3.24294	2.66	2.6643	2.7061	3.02473	2.51256	2.5161	2.55049	2.81269	2.37329	2.37602	2.40264	2.60557	2.24171	2.2436	2.26198	2.40204	2.11742	2.1184	2.12794	2.20069	2.10538	2.10626	2.11488	2.18062
5.8	3.57297	3.58101	3.6591	4.25174	3.37161	3.37893	3.45006	3.98993	3.18158	3.18819	3.25237	3.73948	3.00226	3.00814	3.06532	3.49923	2.83304	2.83819	2.88823	3.26802	2.67334	2.67774	2.72046	3.04465	2.52264	2.52626	2.56137	2.82787	2.38042	2.38322	2.41037	2.61642	2.24621	2.24813	2.26685	2.40893	2.11954	2.12054	2.13025	2.20397	2.10727	2.10818	2.11695	2.18356
5.9	3.6089	3.61715	3.69735	4.30316	3.4021	3.40961	3.48259	4.03391	3.20715	3.21392	3.2797	3.77664	3.02336	3.02939	3.08793	3.53016	2.8501	2.85537	2.90655	3.29323	2.68675	2.69125	2.7349	3.06464	2.53276	2.53645	2.5723	2.84309	2.38758	2.39043	2.41812	2.62728	2.25071	2.25267	2.27174	2.41582	2.12166	2.12268	2.13257	2.20725	2.10917	2.11009	2.11902	2.18649
6	3.64518	3.65366	3.73599	4.35509	3.43287	3.44058	3.51543	4.07827	3.23292	3.23986	3.30726	3.81409	3.04461	3.05078	3.1107	3.56128	2.86726	2.87265	2.92499	3.31858	2.70023	2.70482	2.74941	3.0847	2.54292	2.54669	2.58327	2.85835	2.39476	2.39767	2.42589	2.63815	2.25522	2.25722	2.27664	2.42271	2.12379	2.12482	2.13488	2.21052	2.11107	2.11201	2.12109	2.18942
6.1	3.68183	3.69054	3.77503	4.40755	3.46392	3.47183	3.54857	4.12304	3.2589	3.26602	3.33505	3.85182	3.06601	3.07233	3.13364	3.5926	2.88452	2.89004	2.94354	3.34405	2.71377	2.71847	2.764	3.10485	2.55312	2.55696	2.59428	2.87364	2.40196	2.40492	2.43369	2.64904	2.25974	2.26177	2.28155	2.42959	2.12592	2.12697	2.1372	2.21378	2.11298	2.11393	2.12317	2.19234
6.2	3.71885	3.72779	3.81449	4.46054	3.49525	3.50336	3.58202	4.1682	3.28509	3.29238	3.36307	3.88985	3.08756	3.09402	3.15674	3.62412	2.90189	2.90753	2.96221	3.36966	2.72738	2.73218	2.77866	3.12507	2.56336	2.56728	2.60534	2.88898	2.40918	2.4122	2.44151	2.65994	2.26426	2.26634	2.28647	2.43647	2.12804	2.12912	2.13952	2.21704	2.11488	2.11585	2.12524	2.19525
6.3	3.75624	3.76542	3.85435	4.51406	3.52687	3.53518	3.61579	4.21376	3.31149	3.31896	3.39132	3.92816	3.10926	3.11588	3.18002	3.65585	2.91937	2.92513	2.98099	3.39539	2.74106	2.74596	2.7934	3.14537	2.57364	2.57764	2.61645	2.90435	2.41643	2.4195	2.44936	2.67084	2.2688	2.27091	2.2914	2.44335	2.13018	2.13127	2.14184	2.22029	2.11679	2.11777	2.12732	2.19816
6.4	3.79401	3.80342	3.89462	4.56812	3.55877	3.56729	3.64987	4.25972	3.3381	3.34575	3.41981	3.96677	3.13111	3.13788	3.20346	3.68778	2.93695	2.94284	2.99989	3.42126	2.75481	2.75981	2.80822	3.16575	2.58396	2.58804	2.6276	2.91976	2.42369	2.42683	2.45723	2.68177	2.27335	2.2755	2.29634	2.45023	2.13231	2.13342	2.14417	2.22354	2.11869	2.1197	2.1294	2.20107
6.5	3.83216	3.84181	3.93532	4.62272	3.59096	3.59969	3.68427	4.30609	3.36493	3.37275	3.44854	4.00568	3.15312	3.16004	3.22708	3.71991	2.95463	2.96065	3.01892	3.44727	2.76863	2.77373	2.82312	3.18621	2.59432	2.59849	2.63881	2.93521	2.43098	2.43417	2.46513	2.6927	2.2779	2.28009	2.30128	2.4571	2.13444	2.13557	2.14649	2.22678	2.1206	2.12162	2.13148	2.20397
6.6	3.87069	3.88059	3.97643	4.67787	3.62344	3.63238	3.719	4.35287	3.39197	3.39998	3.4775	4.04488	3.17528	3.18236	3.25087	3.75226	2.97242	2.97857	3.03806	3.47341	2.78252	2.78772	2.83809	3.20675	2.60473	2.60897	2.65005	2.9507	2.43829	2.44154	2.47305	2.70365	2.28246	2.28469	2.30624	2.46398	2.13658	2.13773	2.14882	2.23001	2.12251	2.12355	2.13356	2.20686
6.7	3.90961	3.91976	4.01798	4.73357	3.65621	3.66537	3.75405	4.40007	3.41923	3.42742	3.50671	4.08438	3.1976	3.20483	3.27483	3.78481	2.99032	2.9966	3.05732	3.49968	2.79647	2.80178	2.85315	3.22737	2.61518	2.6195	2.66135	2.96622	2.44562	2.44893	2.481	2.71461	2.28704	2.2893	2.31121	2.47085	2.13872	2.13989	2.15115	2.23324	2.12443	2.12548	2.13565	2.20975
6.8	3.94892	3.95932	4.05996	4.78983	3.68928	3.69866	3.78942	4.44769	3.4467	3.45509	3.53616	4.12419	3.22007	3.22746	3.29897	3.81757	3.00833	3.01474	3.0767	3.5261	2.8105	2.81591	2.86828	3.24807	2.62567	2.63007	2.67269	2.98179	2.45297	2.45635	2.48897	2.72558	2.29162	2.29392	2.31619	2.47772	2.14086	2.14205	2.15349	2.23646	2.12634	2.12741	2.13774	2.21263
6.9	3.98862	3.99929	4.10237	4.84666	3.72265	3.73226	3.82513	4.49573	3.4744	3.48298	3.56586	4.1643	3.2427	3.25026	3.32328	3.85054	3.02644	3.03298	3.0962	3.55264	2.8246	2.83012	2.88349	3.26885	2.6362	2.64069	2.68408	2.9974	2.46035	2.46378	2.49697	2.73657	2.29621	2.29855	2.32118	2.48459	2.14301	2.14421	2.15582	2.23968	2.12826	2.12934	2.13982	2.2155
7	4.02872	4.03965	4.14522	4.90406	3.75632	3.76615	3.86118	4.54419	3.50232	3.51109	3.59581	4.20472	3.26549	3.27321	3.34777	3.88373	3.04467	3.05134	3.11583	3.57933	2.83876	2.84439	2.89878	3.28971	2.64677	2.65134	2.69552	3.01305	2.46775	2.47124	2.50499	2.74757	2.30081	2.30319	2.32619	2.49145	2.14515	2.14637	2.15816	2.24289	2.13018	2.13128	2.14191	2.21837
7.1	4.06923	4.08043	4.18852	4.96204	3.79029	3.80036	3.89756	4.59309	3.53047	3.53943	3.626	4.24546	3.28844	3.29633	3.37244	3.91713	3.063	3.06981	3.13557	3.60616	2.853	2.85874	2.91415	3.31065	2.65739	2.66204	2.707	3.02874	2.47517	2.47872	2.51303	2.75858	2.30542	2.30784	2.3312	2.49832	2.1473	2.14854	2.1605	2.24609	2.1321	2.13321	2.14401	2.22124
7.2	4.11014	4.12161	4.23227	5.0206	3.82458	3.83487	3.93428	4.64242	3.55884	3.568	3.65645	4.2865	3.31156	3.31961	3.3973	3.95075	3.08144	3.08839	3.15545	3.63313	2.86731	2.87316	2.9296	3.33168	2.66804	2.67278	2.71854	3.04448	2.48261	2.48622	2.52111	2.76961	2.31004	2.3125	2.33622	2.50518	2.14945	2.15071	2.16284	2.24929	2.13402	2.13515	2.1461	2.2241
7.3	4.15147	4.16321	4.27647	5.07975	3.85917	3.8697	3.97135	4.69219	3.58744	3.5968	3.68715	4.32786	3.33483	3.34305	3.42233	3.98458	3.1	3.10709	3.17544	3.66024	2.88169	2.88765	2.94513	3.35279	2.67874	2.68357	2.73012	3.06025	2.49007	2.49375	2.5292	2.78065	2.31467	2.31717	2.34125	2.51205	2.1516	2.15288	2.16519	2.25249	2.13594	2.13709	2.1482	2.22695
7.4	4.19321	4.20523	4.32114	5.13949	3.89407	3.90485	4.00876	4.7424	3.61627	3.62584	3.7181	4.36954	3.35827	3.36666	3.44754	4.01863	3.11867	3.12589	3.19557	3.68749	2.89615	2.90222	2.96074	3.37398	2.68949	2.6944	2.74175	3.07606	2.49756	2.5013	2.53732	2.79171	2.31931	2.32184	2.34629	2.51891	2.15376	2.15505	2.16754	2.25568	2.13787	2.13903	2.15029	2.2298
7.5	4.23537	4.24768	4.36627	5.19983	3.9293	3.94032	4.04652	4.79306	3.64533	3.6551	3.74932	4.41154	3.38187	3.39043	3.47294	4.05291	3.13745	3.14481	3.21581	3.71488	2.91067	2.91686	2.97644	3.39526	2.70027	2.70527	2.75343	3.09192	2.50507	2.50887	2.54547	2.80278	2.32396	2.32653	2.35135	2.52577	2.15591	2.15723	2.16989	2.25886	2.13979	2.14098	2.15239	2.23265
7.6	4.27796	4.29055	4.41186	5.26078	3.96483	3.9761	4.08464	4.84417	3.67462	3.68461	3.78079	4.45387	3.40564	3.41438	3.49853	4.08741	3.15634	3.16385	3.23619	3.74242	2.92527	2.93157	2.99222	3.41663	2.71111	2.71619	2.76516	3.10782	2.5126	2.51646	2.55365	2.81386	2.32861	2.33123	2.35641	2.53263	2.15807	2.15941	2.17224	2.26204	2.14172	2.14292	2.1545	2.23549
7.7	4.32097	4.33386	4.45793	5.32234	4.0007	4.01221	4.12311	4.89573	3.70415	3.71435	3.81253	4.49652	3.42958	3.43849	3.5243	4.12213	3.17534	3.183	3.25669	3.7701	2.93994	2.94635	3.00807	3.43808	2.72198	2.72715	2.77693	3.12377	2.52016	2.52408	2.56185	2.82496	2.33328	2.33593	2.36148	2.53949	2.16023	2.16159	2.17459	2.26521	2.14365	2.14487	2.1566	2.23832
7.8	4.36442	4.3776	4.50448	5.38452	4.03688	4.04865	4.16195	4.94775	3.73392	3.74433	3.84453	4.5395	3.45368	3.46277	3.55026	4.15708	3.19446	3.20226	3.27732	3.79793	2.95469	2.96122	3.02402	3.45961	2.7329	2.73815	2.78876	3.13975	2.52773	2.53172	2.57007	2.83607	2.33795	2.34065	2.36657	2.54635	2.1624	2.16377	2.17695	2.26838	2.14558	2.14682	2.1587	2.24115
7.9	4.4083	4.42178	4.55151	5.44733	4.07339	4.08543	4.20114	5.00023	3.76392	3.77455	3.8768	4.58281	3.47796	3.48723	3.57641	4.19225	3.2137	3.22165	3.29808	3.82591	2.96951	2.97615	3.04004	3.48123	2.74386	2.7492	2.80063	3.15578	2.53533	2.53938	2.57832	2.8472	2.34264	2.34537	2.37166	2.55321	2.16456	2.16595	2.17931	2.27155	2.14752	2.14877	2.16081	2.24397
8	4.45262	4.46642	4.59903	5.51076	4.11024	4.12253	4.24071	5.05318	3.79417	3.80502	3.90933	4.62645	3.5024	3.51185	3.60275	4.22766	3.23305	3.24115	3.31898	3.85403	2.9844	2.99116	3.05615	3.50294	2.75486	2.7603	2.81256	3.17185	2.54296	2.54707	2.5866	2.85835	2.34733	2.3501	2.37677	2.56007	2.16673	2.16814	2.18167	2.27471	2.14945	2.15072	2.16292	2.24679
8.1	4.49739	4.5115	4.64705	5.57484	4.14741	4.15997	4.28064	5.1066	3.82466	3.83574	3.94214	4.67043	3.52702	3.53666	3.62928	4.26329	3.25252	3.26077	3.34	3.88231	2.99937	3.00625	3.07235	3.52474	2.76591	2.77144	2.82454	3.18797	2.5506	2.55478	2.5949	2.86951	2.35203	2.35485	2.38188	2.56693	2.1689	2.17033	2.18404	2.27786	2.15139	2.15268	2.16503	2.24961
8.2	4.54261	4.55703	4.69556	5.63956	4.18493	4.19775	4.32095	5.16049	3.8554	3.8667	3.97522	4.71475	3.5518	3.56163	3.65601	4.29916	3.27211	3.2805	3.36115	3.91073	3.01442	3.02141	3.08862	3.54662	2.777	2.78262	2.83656	3.20413	2.55827	2.56251	2.60323	2.88068	2.35675	2.3596	2.38701	2.57378	2.17107	2.17252	2.1864	2.28101	2.15333	2.15463	2.16715	2.25242
8.3	4.58828	4.60303	4.74458	5.70492	4.22278	4.23588	4.36164	5.21487	3.88638	3.89791	4.00858	4.75942	3.57677	3.58678	3.68293	4.33527	3.29181	3.30036	3.38244	3.9393	3.02954	3.03665	3.10499	3.56859	2.78814	2.79385	2.84864	3.22034	2.56596	2.57027	2.61158	2.89188	2.36147	2.36436	2.39215	2.58064	2.17325	2.17471	2.18877	2.28416	2.15527	2.15659	2.16926	2.25523
8.4	4.63442	4.64949	4.7941	5.77095	4.26097	4.27435	4.40271	5.26973	3.91761	3.92937	4.04221	4.80443	3.60191	3.61211	3.71005	4.3716	3.31163	3.32033	3.40386	3.96803	3.04473	3.05197	3.12144	3.59065	2.79933	2.80512	2.86076	3.23659	2.57368	2.57805	2.61996	2.90308	2.3662	2.36914	2.39729	2.5875	2.17542	2.17691	2.19114	2.2873	2.15721	2.15855	2.17138	2.25803
8.5	4.68101	4.69642	4.84414	5.83764	4.29951	4.31317	4.44416	5.32507	3.94909	3.96109	4.07613	4.84978	3.62722	3.63762	3.73737	4.40818	3.33157	3.34043	3.42541	3.99691	3.06	3.06736	3.13797	3.61281	2.81055	2.81644	2.87294	3.25288	2.58142	2.58585	2.62837	2.91431	2.37094	2.37392	2.40245	2.59436	2.1776	2.1791	2.19352	2.29043	2.15916	2.16051	2.1735	2.26082
8.6	4.72808	4.74382	4.8947	5.905	4.3384	4.35234	4.486	5.38091	3.98083	3.99306	4.11033	4.89549	3.65272	3.66331	3.76489	4.445	3.35163	3.36065	3.4471	4.02594	3.07535	3.08284	3.15459	3.63505	2.82183	2.82781	2.88517	3.26922	2.58918	2.59368	2.6368	2.92555	2.37569	2.37871	2.40762	2.60122	2.17978	2.1813	2.19589	2.29357	2.1611	2.16247	2.17562	2.26362
8.7	4.77562	4.7917	4.94579	5.97303	4.37764	4.39187	4.52823	5.43725	4.01282	4.02529	4.14481	4.94155	3.67839	3.68918	3.7926	4.48205	3.37181	3.38099	3.46892	4.05513	3.09078	3.09839	3.1713	3.65738	2.83314	2.83922	2.89745	3.28561	2.59696	2.60153	2.64526	2.9368	2.38045	2.38351	2.4128	2.60808	2.18197	2.18351	2.19827	2.29669	2.16305	2.16444	2.17774	2.26641
8.8	4.82363	4.84006	4.99741	6.04175	4.41724	4.43176	4.57086	5.49409	4.04507	4.05779	4.17958	4.98797	3.70424	3.71524	3.82052	4.51935	3.39212	3.40146	3.49089	4.08447	3.10628	3.11401	3.18809	3.6798	2.84451	2.85068	2.90978	3.30204	2.60477	2.6094	2.65375	2.94807	2.38522	2.38832	2.41799	2.61494	2.18415	2.18571	2.20065	2.29982	2.165	2.1664	2.17986	2.26919
8.9	4.87213	4.88892	5.04956	6.11117	4.45719	4.47201	4.61388	5.55143	4.07757	4.09054	4.21464	5.03475	3.73028	3.74147	3.84865	4.5569	3.41254	3.42204	3.51299	4.11397	3.12186	3.12972	3.20498	3.70232	2.85591	2.86218	2.92216	3.31852	2.61261	2.6173	2.66226	2.95936	2.39	2.39314	2.42319	2.6218	2.18634	2.18792	2.20303	2.30294	2.16695	2.16837	2.18199	2.27197
9	4.92112	4.93826	5.10225	6.18127	4.4975	4.51263	4.65731	5.60929	4.11034	4.12356	4.24999	5.08188	3.75649	3.7679	3.87697	4.59469	3.43309	3.44276	3.53522	4.14363	3.13752	3.14551	3.22195	3.72493	2.86737	2.87373	2.93459	3.33505	2.62046	2.62522	2.6708	2.97067	2.39479	2.39797	2.42841	2.62866	2.18853	2.19013	2.20542	2.30605	2.1689	2.17034	2.18412	2.27475
9.1	4.9706	4.9881	5.15549	6.25209	4.53818	4.55361	4.70114	5.66766	4.14337	4.15684	4.28564	5.12939	3.7829	3.7945	3.90551	4.63272	3.45377	3.4636	3.5576	4.17345	3.15325	3.16137	3.23901	3.74763	2.87887	2.88533	2.94708	3.35162	2.62834	2.63317	2.67937	2.98199	2.39959	2.40281	2.43363	2.63552	2.19072	2.19234	2.20781	2.30916	2.17086	2.17231	2.18625	2.27752
9.2	5.02058	5.03845	5.20929	6.32361	4.57923	4.59497	4.74539	5.72655	4.17667	4.19039	4.32158	5.17726	3.80948	3.8213	3.93425	4.67101	3.47456	3.48456	3.58012	4.20342	3.16907	3.17732	3.25616	3.77043	2.89042	2.89697	2.95962	3.36824	2.63624	2.64114	2.68796	2.99333	2.4044	2.40766	2.43886	2.64239	2.19291	2.19455	2.2102	2.31227	2.17281	2.17429	2.18838	2.28028
9.3	5.07106	5.0893	5.26364	6.39585	4.62065	4.6367	4.79005	5.78596	4.21023	4.22422	4.35782	5.22551	3.83626	3.84829	3.96321	4.70955	3.49548	3.50565	3.60278	4.23356	3.18496	3.19334	3.2734	3.79332	2.90201	2.90866	2.97221	3.38491	2.64417	2.64914	2.69658	3.00469	2.40921	2.41252	2.44411	2.64925	2.19511	2.19676	2.21259	2.31537	2.17477	2.17626	2.19051	2.28305
9.4	5.12204	5.14067	5.31855	6.46882	4.66244	4.67881	4.83512	5.84591	4.24407	4.25832	4.39436	5.27412	3.86322	3.87546	3.99237	4.74835	3.51653	3.52687	3.62558	4.26386	3.20094	3.20945	3.29073	3.8163	2.91365	2.9204	2.98485	3.40162	2.65212	2.65715	2.70522	3.01607	2.41404	2.41739	2.44936	2.65612	2.19731	2.19898	2.21499	2.31847	2.17673	2.17824	2.19265	2.28581
9.5	5.17354	5.19256	5.37404	6.54253	4.70461	4.72131	4.88062	5.90639	4.27817	4.29269	4.43121	5.32312	3.89037	3.90283	4.02175	4.7874	3.53771	3.54822	3.64852	4.29432	3.21699	3.22564	3.30815	3.83938	2.92533	2.93218	2.99755	3.41839	2.66009	2.6652	2.7139	3.02746	2.41888	2.42227	2.45463	2.66298	2.19951	2.2012	2.21738	2.32156	2.17869	2.18022	2.19478	2.28856
9.6	5.22556	5.24497	5.4301	6.61697	4.74716	4.76419	4.92655	5.96741	4.31255	4.32734	4.46837	5.37249	3.91771	3.93039	4.05134	4.8267	3.55901	3.56969	3.67161	4.32495	3.23313	3.24191	3.32566	3.86256	2.93707	2.94402	3.01029	3.4352	2.66809	2.67326	2.7226	3.03887	2.42372	2.42716	2.45991	2.66985	2.20171	2.20342	2.21978	2.32465	2.18066	2.1822	2.19692	2.29131
9.7	5.2781	5.29791	5.48675	6.69216	4.7901	4.80745	4.9729	6.02897	4.34721	4.36227	4.50583	5.42225	3.94525	3.95815	4.08115	4.86627	3.58044	3.5913	3.69484	4.35574	3.24935	3.25826	3.34326	3.88583	2.94885	2.9559	3.0231	3.45206	2.67611	2.68136	2.73133	3.0503	2.42858	2.43206	2.46519	2.67672	2.20391	2.20565	2.22218	2.32774	2.18262	2.18418	2.19907	2.29406
9.8	5.33117	5.35138	5.54398	6.76811	4.83343	4.85112	5.01969	6.09108	4.38214	4.39748	4.54361	5.4724	3.97298	3.9861	4.11117	4.90609	3.602	3.61304	3.71821	4.3867	3.26564	3.27469	3.36095	3.9092	2.96067	2.96782	3.03595	3.46897	2.68416	2.68947	2.74008	3.06175	2.43345	2.43697	2.47049	2.68359	2.20612	2.20788	2.22459	2.33082	2.18459	2.18617	2.20121	2.29681
9.9	5.38477	5.40539	5.60181	6.84482	4.87715	4.89518	5.06691	6.15375	4.41736	4.43297	4.5817	5.52293	4.0009	4.01425	4.14142	4.94618	3.62369	3.63491	3.74174	4.41783	3.28202	3.29121	3.37874	3.93267	2.97255	2.9798	3.04886	3.48593	2.69223	2.69761	2.74887	3.07322	2.43832	2.44188	2.4758	2.69047	2.20833	2.2101	2.227	2.3339	2.18656	2.18815	2.20335	2.29955
10	5.43891	5.45995	5.66023	6.9223	4.92126	4.93963	5.11458	6.21697	4.45286	4.46876	4.62011	5.57386	4.02902	4.0426	4.17188	4.98654	3.64551	3.65691	3.76541	4.44912	3.29848	3.30781	3.39662	3.95623	2.98447	2.99182	3.06183	3.50294	2.70033	2.70578	2.75768	3.0847	2.44321	2.44681	2.48112	2.69734	2.21054	2.21234	2.22941	2.33698	2.18853	2.19014	2.2055	2.30228
10.1	5.4936	5.51506	5.71927	7.00056	4.96577	4.9845	5.16269	6.28076	4.48864	4.50483	4.65884	5.62519	4.05734	4.07115	4.20257	5.02716	3.66746	3.67904	3.78923	4.48059	3.31503	3.3245	3.41459	3.9799	2.99644	3.0039	3.07484	3.52	2.70845	2.71397	2.76651	3.09621	2.4481	2.45175	2.48646	2.70422	2.21276	2.21457	2.23182	2.34005	2.1905	2.19213	2.20765	2.30502
10.2	5.54883	5.57072	5.77891	7.07961	5.01068	5.02977	5.21125	6.34512	4.52471	4.54119	4.69789	5.67691	4.08586	4.0999	4.23348	5.06805	3.68955	3.70131	3.8132	4.51222	3.33166	3.34126	3.43266	4.00366	3.00846	3.01602	3.08792	3.53711	2.71659	2.72218	2.77538	3.10773	2.45301	2.4567	2.4918	2.7111	2.21497	2.2168	2.23423	2.34312	2.19248	2.19412	2.2098	2.30775
10.3	5.60463	5.62695	5.83918	7.15945	5.05601	5.07545	5.26027	6.41005	4.56107	4.57784	4.73727	5.72903	4.11457	4.12885	4.26462	5.10921	3.71176	3.72371	3.83731	4.54403	3.34837	3.35812	3.45082	4.02753	3.02052	3.02819	3.10104	3.55427	2.72476	2.73042	2.78427	3.11927	2.45792	2.46166	2.49715	2.71798	2.21719	2.21904	2.23665	2.34618	2.19445	2.19612	2.21195	2.31047
10.4	5.66098	5.68374	5.90007	7.24009	5.10174	5.12154	5.30975	6.47556	4.59773	4.61479	4.77697	5.78156	4.14349	4.15801	4.29598	5.15064	3.73411	3.74625	3.86158	4.57601	3.36516	3.37506	3.46908	4.05149	3.03264	3.04041	3.11422	3.57148	2.73295	2.73869	2.79319	3.13084	2.46285	2.46663	2.50252	2.72486	2.21941	2.22128	2.23907	2.34924	2.19643	2.19811	2.21411	2.3132
10.5	5.7179	5.74111	5.96159	7.32155	5.14788	5.16806	5.35968	6.54166	4.63467	4.65204	4.817	5.8345	4.17261	4.18738	4.32757	5.19235	3.7566	3.76893	3.886	4.60816	3.38204	3.39208	3.48743	4.07556	3.0448	3.05268	3.12746	3.58874	2.74117	2.74698	2.80214	3.14242	2.46778	2.4716	2.5079	2.73175	2.22163	2.22352	2.24149	2.3523	2.19841	2.20011	2.21627	2.31592
10.6	5.77539	5.79906	6.02375	7.40382	5.19444	5.21499	5.41009	6.60834	4.67192	4.68959	4.85737	5.88786	4.20194	4.21695	4.3594	5.23433	3.77922	3.79174	3.91058	4.64049	3.399	3.40919	3.50588	4.09973	3.05701	3.065	3.14075	3.60605	2.74941	2.75529	2.81112	3.15402	2.47273	2.47659	2.51328	2.73864	2.22386	2.22577	2.24391	2.35536	2.20039	2.20211	2.21842	2.31863
10.7	5.83345	5.85759	6.08656	7.48692	5.24142	5.26236	5.46096	6.67562	4.70946	4.72745	4.89808	5.94162	4.23147	4.24673	4.39145	5.27659	3.80198	3.81469	3.93531	4.67299	3.41605	3.42638	3.52442	4.124	3.06928	3.07736	3.1541	3.62342	2.75768	2.76363	2.82012	3.16564	2.47768	2.48159	2.51868	2.74553	2.22608	2.22802	2.24634	2.35841	2.20237	2.20411	2.22058	2.32135
10.8	5.89211	5.91671	6.15002	7.57085	5.28883	5.31015	5.51232	6.7435	4.74731	4.76561	4.93912	5.99581	4.26121	4.27672	4.42374	5.31913	3.82487	3.83778	3.96019	4.70567	3.43318	3.44367	3.54306	4.14837	3.08159	3.08978	3.1675	3.64084	2.76597	2.772	2.82916	3.17728	2.48265	2.4866	2.52409	2.75242	2.22831	2.23026	2.24877	2.36146	2.20436	2.20611	2.22275	2.32406
10.9	5.95135	5.97643	6.21413	7.65563	5.33667	5.35838	5.56415	6.81199	4.78546	4.80407	4.9805	6.05042	4.29116	4.30692	4.45627	5.36196	3.8479	3.86101	3.98523	4.73853	3.4504	3.46103	3.5618	4.17285	3.09395	3.10225	3.18096	3.65831	2.77428	2.78039	2.83822	3.18894	2.48762	2.49162	2.52951	2.75932	2.23054	2.23252	2.2512	2.3645	2.20634	2.20812	2.22491	2.32676
11	6.01119	6.03675	6.27891	7.74126	5.38494	5.40704	5.61646	6.88109	4.82391	4.84285	5.02223	6.10545	4.32132	4.33733	4.48903	5.40507	3.87107	3.88438	4.01042	4.77157	3.46771	3.47849	3.58063	4.19743	3.10635	3.11477	3.19448	3.67583	2.78263	2.7888	2.84731	3.20062	2.49261	2.49665	2.53495	2.76621	2.23278	2.23477	2.25363	2.36755	2.20833	2.21012	2.22708	2.32947
11.1	6.07163	6.09768	6.34437	7.82775	5.43364	5.45615	5.66927	6.95081	4.86268	4.88194	5.06431	6.16092	4.35169	4.36796	4.52203	5.44846	3.89438	3.90789	4.03577	4.80479	3.4851	3.49604	3.59957	4.22212	3.11881	3.12734	3.20805	3.69341	2.79099	2.79724	2.85643	3.21232	2.4976	2.50169	2.54039	2.77312	2.23501	2.23703	2.25607	2.37059	2.21032	2.21213	2.22925	2.33217
11.2	6.13267	6.15922	6.4105	7.91511	5.48279	5.5057	5.72257	7.02115	4.90176	4.92134	5.10673	6.21681	4.38228	4.39881	4.55527	5.49215	3.91783	3.93154	4.06129	4.8382	3.50258	3.51367	3.6186	4.24691	3.13132	3.13996	3.22168	3.71104	2.79938	2.80571	2.86557	3.22404	2.5026	2.50674	2.54584	2.78002	2.23725	2.23928	2.25851	2.37362	2.21231	2.21414	2.23142	2.33486
11.3	6.19434	6.22139	6.47732	8.00335	5.53238	5.55571	5.77637	7.09212	4.94115	4.96107	5.14951	6.27315	4.41308	4.42987	4.58875	5.53612	3.94142	3.95534	4.08696	4.87178	3.52015	3.53139	3.63773	4.27181	3.14388	3.15263	3.23537	3.72872	2.8078	2.8142	2.87475	3.23578	2.50762	2.5118	2.55131	2.78693	2.23949	2.24154	2.26095	2.37666	2.21431	2.21615	2.23359	2.33756
11.4	6.25662	6.28418	6.54483	8.09248	5.58242	5.60616	5.83067	7.16372	4.98086	5.00111	5.19265	6.32992	4.4441	4.46116	4.62248	5.58039	3.96516	3.97928	4.11279	4.90555	3.53781	3.5492	3.65696	4.29681	3.15649	3.16535	3.24911	3.74646	2.81624	2.82272	2.88395	3.24755	2.51264	2.51686	2.55679	2.79384	2.24174	2.24381	2.26339	2.37969	2.2163	2.21817	2.23576	2.34025
11.5	6.31952	6.34761	6.61304	8.1825	5.63291	5.65708	5.88548	7.23596	5.02088	5.04148	5.23614	6.38713	4.47533	4.49266	4.65646	5.62495	3.98903	4.00336	4.13878	4.93951	3.55555	3.56711	3.6763	4.32192	3.16915	3.17812	3.26291	3.76425	2.82471	2.83126	2.89319	3.25933	2.51768	2.52194	2.56228	2.80075	2.24398	2.24607	2.26584	2.38272	2.2183	2.22018	2.23794	2.34294
11.6	6.38306	6.41168	6.68196	8.27342	5.68386	5.70846	5.9408	7.30885	5.06123	5.08217	5.27999	6.4448	4.50678	4.52439	4.69068	5.66981	4.01305	4.02759	4.16494	4.97365	3.57339	3.5851	3.69573	4.34715	3.18186	3.19095	3.27677	3.78209	2.83321	2.83983	2.90245	3.27114	2.52272	2.52703	2.56778	2.80767	2.24623	2.24834	2.26829	2.38574	2.2203	2.2222	2.24012	2.34562
11.7	6.44724	6.47639	6.75159	8.36526	5.73527	5.7603	5.99664	7.38239	5.1019	5.12319	5.32422	6.50291	4.53846	4.55634	4.72515	5.71497	4.03722	4.05197	4.19126	5.00798	3.59131	3.60318	3.71526	4.37247	3.19462	3.20382	3.29068	3.8	2.84172	2.84843	2.91174	3.28297	2.52778	2.53213	2.57329	2.81459	2.24848	2.25061	2.27074	2.38876	2.2223	2.22422	2.2423	2.34831
11.8	6.51207	6.54176	6.82195	8.45803	5.78715	5.81262	6.053	7.45658	5.1429	5.16455	5.3688	6.56148	4.57036	4.58851	4.75987	5.76043	4.06153	4.07649	4.21774	5.0425	3.60932	3.62135	3.7349	4.39791	3.20744	3.21675	3.30466	3.81795	2.85027	2.85705	2.92106	3.29481	2.53284	2.53725	2.57881	2.82151	2.25073	2.25288	2.27319	2.39178	2.2243	2.22624	2.24448	2.35099
11.9	6.57754	6.60778	6.89304	8.55172	5.83949	5.86541	6.10988	7.53144	5.18423	5.20623	5.41376	6.6205	4.60248	4.62092	4.79485	5.80619	4.08598	4.10117	4.24439	5.07721	3.62742	3.63962	3.75464	4.42346	3.2203	3.22973	3.31869	3.83597	2.85884	2.8657	2.93041	3.30669	2.53792	2.54237	2.58434	2.82844	2.25298	2.25516	2.27565	2.3948	2.22631	2.22826	2.24666	2.35366
12	6.64368	6.67448	6.96486	8.64636	5.89231	5.91868	6.1673	7.60697	5.22589	5.24826	5.4591	6.67999	4.63483	4.65355	4.83008	5.85226	4.11059	4.12599	4.27121	5.11211	3.64562	3.65798	3.77448	4.44912	3.23322	3.24276	3.33278	3.85403	2.86743	2.87437	2.93979	3.31858	2.543	2.5475	2.58989	2.83537	2.25524	2.25743	2.2781	2.39782	2.22832	2.23028	2.24885	2.35634
12.1	6.71048	6.74184	7.03743	8.74194	5.9456	5.97243	6.22526	7.68318	5.26789	5.29062	5.50481	6.73994	4.6674	4.68641	4.86556	5.89864	4.13534	4.15096	4.29819	5.1472	3.6639	3.67643	3.79443	4.47489	3.24618	3.25585	3.34693	3.87216	2.87606	2.88307	2.9492	3.33049	2.5481	2.55264	2.59545	2.84231	2.2575	2.25971	2.28057	2.40083	2.23032	2.23231	2.25104	2.35901
12.2	6.77795	6.80989	7.11075	8.83849	5.99938	6.02667	6.28375	7.76006	5.31022	5.33332	5.5509	6.80036	4.70021	4.71951	4.90131	5.94532	4.16024	4.17609	4.32535	5.18249	3.68228	3.69497	3.81448	4.50077	3.2592	3.26899	3.36114	3.89034	2.8847	2.8918	2.95863	3.34243	2.5532	2.55779	2.60102	2.84925	2.25976	2.26199	2.28303	2.40384	2.23233	2.23434	2.25322	2.36168
12.3	6.8461	6.87862	7.18483	8.93601	6.05364	6.08141	6.34279	7.83764	5.3529	5.37637	5.59737	6.86125	4.73324	4.75284	4.93731	5.99232	4.18529	4.20136	4.35267	5.21797	3.70075	3.71361	3.83463	4.52677	3.27228	3.28218	3.37541	3.90858	2.89338	2.90055	2.9681	3.35439	2.55832	2.56295	2.6066	2.85619	2.26202	2.26427	2.28549	2.40685	2.23435	2.23637	2.25542	2.36435
12.4	6.91493	6.94805	7.25968	9.03451	6.1084	6.13664	6.40239	7.91591	5.39591	5.41977	5.64423	6.92262	4.76651	4.7864	4.97358	6.03963	4.21049	4.22679	4.38016	5.25365	3.71931	3.73234	3.85489	4.55288	3.2854	3.29542	3.38974	3.92687	2.90208	2.90933	2.97759	3.36637	2.56344	2.56813	2.61219	2.86313	2.26429	2.26656	2.28796	2.40985	2.23636	2.2384	2.25761	2.36701
12.5	6.98446	7.01818	7.33531	9.134	6.16365	6.19237	6.46254	7.99487	5.43927	5.46351	5.69148	6.98447	4.80001	4.8202	5.01012	6.08726	4.23585	4.25238	4.40783	5.28952	3.73797	3.75116	3.87526	4.5791	3.29858	3.30872	3.40412	3.94523	2.9108	2.91814	2.98712	3.37837	2.56858	2.57331	2.61779	2.87009	2.26655	2.26885	2.29043	2.41285	2.23837	2.24043	2.25981	2.36967
12.6	7.05468	7.08901	7.41172	9.23449	6.21939	6.24861	6.52325	8.07455	5.48298	5.50761	5.73913	7.0468	4.83374	4.85424	5.04692	6.13521	4.26135	4.27812	4.43567	5.3256	3.75672	3.77008	3.89573	4.60544	3.31181	3.32207	3.41857	3.96364	2.91956	2.92697	2.99668	3.3904	2.57373	2.5785	2.62341	2.87704	2.26882	2.27114	2.29291	2.41585	2.24039	2.24247	2.262	2.37233
12.7	7.12561	7.16056	7.48892	9.33598	6.27565	6.30536	6.58454	8.15493	5.52705	5.55207	5.78717	7.10963	4.86772	4.88852	5.08398	6.18348	4.28701	4.30401	4.46368	5.36188	3.77556	3.7891	3.91631	4.63189	3.32509	3.33548	3.43308	3.98211	2.92833	2.93583	3.00626	3.40245	2.57888	2.58371	2.62903	2.884	2.2711	2.27343	2.29538	2.41885	2.24241	2.24451	2.2642	2.37499
12.8	7.19726	7.23283	7.56692	9.4385	6.33241	6.36263	6.64639	8.23604	5.57146	5.59688	5.83561	7.17294	4.90193	4.92304	5.12132	6.23208	4.31283	4.33006	4.49187	5.39835	3.7945	3.80821	3.93699	4.65845	3.33843	3.34894	3.44765	4.00064	2.93714	2.94472	3.01588	3.41453	2.58405	2.58892	2.63467	2.89096	2.27337	2.27573	2.29786	2.42185	2.24443	2.24655	2.2664	2.37765
12.9	7.26962	7.30583	7.64573	9.54205	6.38969	6.42041	6.70882	8.31787	5.61623	5.64206	5.88445	7.23675	4.93638	4.95781	5.15893	6.281	4.3388	4.35627	4.52024	5.43503	3.81353	3.82742	3.95779	4.68514	3.35182	3.36245	3.46228	4.01922	2.94597	2.95363	3.02552	3.42662	2.58923	2.59415	2.64032	2.89793	2.27565	2.27802	2.30034	2.42484	2.24645	2.24859	2.26861	2.3803
13	7.34272	7.37957	7.72536	9.64664	6.44748	6.47872	6.77184	8.40044	5.66137	5.6876	5.9337	7.30106	4.97108	4.99282	5.19681	6.33024	4.36492	4.38263	4.54878	5.47192	3.83265	3.84672	3.97869	4.71194	3.36526	3.37602	3.47697	4.03787	2.95483	2.96257	3.0352	3.43874	2.59442	2.59938	2.64598	2.90491	2.27792	2.28032	2.30282	2.42783	2.24848	2.25063	2.27081	2.38295
13.1	7.41654	7.45405	7.80582	9.75228	6.5058	6.53756	6.83544	8.48374	5.70686	5.73351	5.98335	7.36588	5.00602	5.02808	5.23497	6.37982	4.39121	4.40916	4.5775	5.509	3.85188	3.86612	3.9997	4.73886	3.37876	3.38964	3.49172	4.05657	2.96371	2.97154	3.0449	3.45089	2.59961	2.60463	2.65166	2.91188	2.28021	2.28262	2.30531	2.43082	2.25051	2.25268	2.27302	2.3856
13.2	7.49111	7.52929	7.8871	9.85898	6.56464	6.59693	6.89964	8.56779	5.75272	5.77978	6.03342	7.4312	5.0412	5.06359	5.27341	6.42973	4.41765	4.43585	4.6064	5.5463	3.8712	3.88562	4.02082	4.76589	3.39231	3.40332	3.50653	4.07534	2.97262	2.98053	3.05464	3.46306	2.60482	2.60989	2.65734	2.91886	2.28249	2.28493	2.3078	2.43381	2.25253	2.25472	2.27523	2.38824
13.3	7.56643	7.60528	7.96923	9.96676	6.62402	6.65685	6.96443	8.6526	5.79895	5.82644	6.08391	7.49704	5.07663	5.09934	5.31213	6.47998	4.44425	4.4627	4.63548	5.5838	3.89061	3.90522	4.04205	4.79305	3.40591	3.41705	3.52141	4.09417	2.98156	2.98955	3.06441	3.47525	2.61004	2.61515	2.66304	2.92585	2.28478	2.28724	2.31029	2.43679	2.25456	2.25677	2.27744	2.39089
13.4	7.64251	7.68204	8.05221	10.0756	6.68393	6.7173	7.02984	8.73816	5.84555	5.87347	6.13482	7.56339	5.11231	5.13535	5.35113	6.53057	4.47101	4.48971	4.66474	5.62152	3.91013	3.92492	4.0634	4.82033	3.41957	3.43084	3.53635	4.11305	2.99053	2.9986	3.0742	3.48746	2.61527	2.62043	2.66875	2.93284	2.28706	2.28954	2.31278	2.43978	2.2566	2.25882	2.27965	2.39353
13.5	7.71935	7.75958	8.13606	10.1856	6.74438	6.77831	7.09585	8.82448	5.89253	5.92087	6.18615	7.63026	5.14824	5.17162	5.39041	6.58149	4.49794	4.51688	4.69419	5.65944	3.92974	3.94471	4.08485	4.84772	3.43329	3.44468	3.55135	4.132	2.99952	3.00768	3.08403	3.49971	2.62051	2.62572	2.67447	2.93984	2.28935	2.29186	2.31527	2.44276	2.25863	2.26087	2.28187	2.39617
13.6	7.79697	7.83789	8.22077	10.2966	6.80539	6.83987	7.16248	8.91159	5.93988	5.96866	6.2379	7.69766	5.18443	5.20814	5.42998	6.63276	4.52502	4.54422	4.72382	5.69757	3.94945	3.96461	4.10641	4.87524	3.44706	3.45858	3.56641	4.15101	3.00854	3.01678	3.09389	3.51197	2.62576	2.63102	2.6802	2.94684	2.29165	2.29417	2.31777	2.44574	2.26067	2.26293	2.28409	2.39881
13.7	7.87536	7.917	8.30636	10.4088	6.86694	6.90199	7.22973	8.99947	5.98762	6.01684	6.29009	7.76559	5.22086	5.24492	5.46984	6.68437	4.55227	4.57172	4.75363	5.73592	3.96926	3.98461	4.12809	4.90288	3.46088	3.47254	3.58153	4.17008	3.01758	3.02591	3.10378	3.52426	2.63102	2.63633	2.68594	2.95385	2.29394	2.29648	2.32027	2.44872	2.2627	2.26498	2.28631	2.40144
13.8	7.95454	7.99691	8.39283	10.5221	6.92905	6.96467	7.29761	9.08814	6.03573	6.06541	6.34271	7.83405	5.25756	5.28196	5.50999	6.73633	4.57968	4.59939	4.78364	5.77449	3.98917	4.0047	4.14988	4.93064	3.47476	3.48655	3.59672	4.18921	3.02666	3.03507	3.1137	3.53657	2.63629	2.64165	2.6917	2.96086	2.29624	2.2988	2.32277	2.45169	2.26474	2.26704	2.28853	2.40408
13.9	8.03452	8.07762	8.4802	10.6365	6.99172	7.02793	7.36613	9.1776	6.08424	6.11436	6.39577	7.90305	5.29451	5.31926	5.55043	6.78864	4.60726	4.62723	4.81382	5.81326	4.00918	4.0249	4.17179	4.95853	3.4887	3.50062	3.61197	4.2084	3.03576	3.04426	3.12365	3.54891	2.64158	2.64698	2.69747	2.96788	2.29854	2.30112	2.32528	2.45467	2.26678	2.2691	2.29075	2.40671
14	8.11531	8.15915	8.56848	10.7521	7.05496	7.09175	7.43528	9.26786	6.13313	6.16371	6.44927	7.97259	5.33172	5.35682	5.59116	6.8413	4.635	4.65524	4.8442	5.85226	4.02929	4.0452	4.1938	4.98654	3.50269	3.51475	3.62729	4.22766	3.04488	3.05347	3.13363	3.56128	2.64687	2.65232	2.70325	2.9749	2.30084	2.30345	2.32779	2.45764	2.26883	2.27116	2.29297	2.40934
14.1	8.1969	8.2415	8.65767	10.8689	7.11877	7.15616	7.50508	9.35893	6.18242	6.21347	6.50321	8.04267	5.36919	5.39465	5.6322	6.89432	4.66291	4.68341	4.87477	5.89148	4.0495	4.06561	4.21594	5.01467	3.51674	3.52893	3.64267	4.24698	3.05404	3.06271	3.14365	3.57367	2.65217	2.65768	2.70904	2.98193	2.30314	2.30577	2.3303	2.46061	2.27087	2.27323	2.2952	2.41197
14.2	8.27932	8.32468	8.74779	10.9868	7.18316	7.22115	7.57553	9.45082	6.2321	6.26362	6.5576	8.11331	5.40693	5.43274	5.67353	6.94769	4.69099	4.71176	4.90553	5.93091	4.06981	4.08611	4.23819	5.04293	3.53085	3.54317	3.65811	4.26636	3.06322	3.07198	3.15369	3.58608	2.65749	2.66304	2.71484	2.98896	2.30545	2.3081	2.33281	2.46358	2.27292	2.27529	2.29743	2.41459
14.3	8.36256	8.4087	8.83884	11.1059	7.24813	7.28673	7.64664	9.54354	6.28218	6.31417	6.61245	8.1845	5.44493	5.47111	5.71516	7.00143	4.71923	4.74028	4.93648	5.97057	4.09022	4.10672	4.26055	5.07132	3.54501	3.55747	3.67362	4.28581	3.07243	3.08128	3.16377	3.59852	2.66281	2.66842	2.72066	2.996	2.30776	2.31043	2.33533	2.46655	2.27497	2.27736	2.29966	2.41722
14.4	8.44664	8.49357	8.93083	11.2262	7.31369	7.35291	7.71841	9.63708	6.33267	6.36514	6.66775	8.25625	5.4832	5.50975	5.75709	7.05553	4.74765	4.76897	4.96762	6.01045	4.11074	4.12743	4.28303	5.09983	3.55923	3.57182	3.68919	4.30532	3.08167	3.09061	3.17388	3.61099	2.66815	2.6738	2.72649	3.00305	2.31007	2.31276	2.33784	2.46951	2.27702	2.27943	2.3019	2.41984
14.5	8.53157	8.57929	9.02378	11.3477	7.37984	7.41969	7.79086	9.73146	6.38356	6.41652	6.72351	8.32857	5.52174	5.54865	5.79933	7.10999	4.77624	4.79783	4.99896	6.05055	4.13135	4.14825	4.30563	5.12847	3.5735	3.58624	3.70483	4.32489	3.09094	3.09996	3.18401	3.62348	2.67349	2.6792	2.73233	3.0101	2.31238	2.3151	2.34036	2.47248	2.27907	2.2815	2.30413	2.42246
14.6	8.61735	8.66588	9.11769	11.4705	7.44659	7.48707	7.86398	9.82669	6.43485	6.46831	6.77973	8.40146	5.56055	5.58784	5.84188	7.16482	4.805	4.82687	5.0305	6.09088	4.15207	4.16917	4.32835	5.15724	3.58783	3.60071	3.72053	4.34453	3.10023	3.10934	3.19419	3.636	2.67885	2.6846	2.73818	3.01715	2.3147	2.31743	2.34289	2.47544	2.28112	2.28357	2.30637	2.42508
14.7	8.70399	8.75335	9.21257	11.5944	7.51394	7.55507	7.93778	9.92277	6.48657	6.52052	6.83642	8.47492	5.59963	5.6273	5.88474	7.22002	4.83393	4.85609	5.06223	6.13143	4.1729	4.1902	4.35118	5.18613	3.60222	3.61524	3.7363	4.36423	3.10955	3.11875	3.20439	3.64855	2.68422	2.69002	2.74404	3.02422	2.31702	2.31977	2.34541	2.4784	2.28318	2.28565	2.30861	2.4277
14.8	8.79151	8.84169	9.30844	11.7197	7.5819	7.62368	8.01227	10.0197	6.53869	6.57315	6.89358	8.54895	5.63899	5.66703	5.92791	7.2756	4.86304	4.88548	5.09416	6.17222	4.19383	4.21133	4.37413	5.21516	3.61667	3.62982	3.75214	4.384	3.1189	3.12819	3.21462	3.66112	2.6896	2.69545	2.74992	3.03129	2.31934	2.32211	2.34794	2.48136	2.28524	2.28772	2.31085	2.43032
14.9	8.8799	8.93093	9.40529	11.8461	7.65048	7.69292	8.08745	10.1175	6.59124	6.6262	6.95121	8.62357	5.67862	5.70705	5.97139	7.33155	4.89232	4.91505	5.12629	6.21323	4.21487	4.23258	4.39721	5.24432	3.63118	3.64447	3.76804	4.40384	3.12828	3.13766	3.22489	3.67372	2.69498	2.70089	2.75581	3.03836	2.32166	2.32446	2.35047	2.48432	2.28729	2.2898	2.31309	2.43293
15	8.96919	9.02107	9.50316	11.9739	7.71968	7.76279	8.16334	10.2162	6.64421	6.67968	7.00933	8.69878	5.71853	5.74736	6.01519	7.38787	4.92178	4.9448	5.15862	6.25448	4.23601	4.25392	4.4204	5.27361	3.64574	3.65918	3.784	4.42374	3.13768	3.14716	3.23519	3.68634	2.70038	2.70634	2.76171	3.04544	2.32398	2.3268	2.353	2.48728	2.28936	2.29188	2.31534	2.43554
15.1	9.05937	9.11212	9.60203	12.1029	7.7895	7.83329	8.23994	10.3158	6.6976	6.7336	7.06793	8.77458	5.75872	5.78794	6.05931	7.44458	4.95142	4.97472	5.19115	6.29596	4.25725	4.27538	4.44371	5.30303	3.66036	3.67394	3.80003	4.44371	3.14712	3.15668	3.24552	3.69899	2.7058	2.71181	2.76762	3.05253	2.32631	2.32915	2.35554	2.49024	2.29142	2.29396	2.31758	2.43816
15.2	9.15046	9.20409	9.70193	12.2332	7.85995	7.90443	8.31725	10.4163	6.75142	6.78795	7.12701	8.85098	5.7992	5.82881	6.10375	7.50168	4.98123	5.00483	5.22389	6.33767	4.27861	4.29694	4.46715	5.33258	3.67504	3.68877	3.81613	4.46374	3.15658	3.16624	3.25588	3.71167	2.71122	2.71728	2.77354	3.05962	2.32864	2.3315	2.35808	2.49319	2.29348	2.29605	2.31983	2.44077
15.3	9.24246	9.29698	9.80287	12.3649	7.93105	7.97622	8.39528	10.5176	6.80568	6.84274	7.18659	8.92798	5.83995	5.86998	6.14852	7.55916	5.01123	5.03512	5.25683	6.37962	4.30007	4.31861	4.49071	5.36227	3.68978	3.70365	3.8323	4.48384	3.16607	3.17582	3.26628	3.72438	2.71665	2.72276	2.77948	3.06672	2.33097	2.33386	2.36062	2.49615	2.29555	2.29813	2.32208	2.44338
15.4	9.33539	9.39082	9.90485	12.4978	8.00278	8.04865	8.47405	10.6199	6.86037	6.89797	7.24666	9.00558	5.881	5.91143	6.19361	7.61703	5.0414	5.0656	5.28997	6.4218	4.32163	4.3404	4.51439	5.39209	3.70458	3.7186	3.84854	4.50401	3.17559	3.18543	3.2767	3.73711	2.72209	2.72826	2.78543	3.07383	2.33331	2.33621	2.36316	2.4991	2.29762	2.30022	2.32434	2.44598
15.5	9.42925	9.4856	10.0079	12.6321	8.07517	8.12175	8.55354	10.7231	6.9155	6.95365	7.30722	9.0838	5.92233	5.95317	6.23902	7.67529	5.07176	5.09626	5.32333	6.46423	4.34331	4.36229	4.53819	5.42204	3.71944	3.7336	3.86484	4.52424	3.18514	3.19508	3.28717	3.74987	2.72755	2.73376	2.79139	3.08094	2.33564	2.33857	2.36571	2.50205	2.29969	2.30231	2.32659	2.44859
15.6	9.52406	9.58134	10.112	12.7678	8.1482	8.19551	8.63378	10.8272	6.97107	7.00977	7.3683	9.16263	5.96396	5.99521	6.28477	7.73395	5.1023	5.1271	5.35689	6.50689	4.36509	4.38429	4.56212	5.45213	3.73436	3.74867	3.88121	4.54455	3.19472	3.20475	3.29766	3.76266	2.73301	2.73928	2.79736	3.08806	2.33798	2.34093	2.36826	2.505	2.30176	2.3044	2.32885	2.45119
15.7	9.61982	9.67804	10.2172	12.9048	8.2219	8.26994	8.71477	10.9323	7.02709	7.06635	7.42988	9.24209	6.00587	6.03755	6.33085	7.793	5.13303	5.15814	5.39066	6.5498	4.38699	4.4064	4.58617	5.48236	3.74934	3.76379	3.89765	4.56492	3.20432	3.21445	3.30818	3.77547	2.73849	2.74481	2.80335	3.09519	2.34032	2.34329	2.37081	2.50795	2.30384	2.3065	2.33111	2.4538
15.8	9.71654	9.77572	10.3234	13.0432	8.29627	8.34505	8.79651	11.0383	7.08356	7.12339	7.49197	9.32217	6.04809	6.08018	6.37727	7.85246	5.16393	5.18936	5.42464	6.59295	4.40899	4.42863	4.61035	5.51272	3.76437	3.77898	3.91415	4.58536	3.21396	3.22418	3.31874	3.78832	2.74397	2.75035	2.80935	3.10232	2.34267	2.34566	2.37336	2.5109	2.30591	2.30859	2.33337	2.4564
15.9	9.81423	9.87438	10.4308	13.1829	8.37131	8.42084	8.87902	11.1452	7.14049	7.18088	7.55457	9.40288	6.09059	6.12312	6.42402	7.91232	5.19503	5.22076	5.45883	6.63635	4.43111	4.45096	4.63466	5.54322	3.77947	3.79423	3.93073	4.60587	3.22362	3.23393	3.32933	3.80119	2.74947	2.7559	2.81536	3.10946	2.34501	2.34803	2.37592	2.51385	2.30799	2.31069	2.33563	2.459
16	9.91291	9.97404	10.5393	13.3241	8.44702	8.49731	8.96229	11.2531	7.19787	7.23884	7.6177	9.48423	6.1334	6.16636	6.47112	7.97259	5.22631	5.25236	5.49324	6.67999	4.45333	4.47341	4.65909	5.57386	3.79463	3.80954	3.94737	4.62645	3.23331	3.24372	3.33996	3.81409	2.75498	2.76146	2.82138	3.1166	2.34736	2.3504	2.37847	2.5168	2.31007	2.31279	2.3379	2.4616
16.1	10.0126	10.0747	10.6489	13.4667	8.52343	8.57448	9.04634	11.362	7.25571	7.29727	7.68135	9.56622	6.17651	6.2099	6.51856	8.03326	5.25778	5.28415	5.52786	6.72388	4.47567	4.49597	4.68365	5.60464	3.80985	3.82491	3.96409	4.6471	3.24304	3.25354	3.35062	3.82702	2.7605	2.76704	2.82742	3.12376	2.34971	2.35277	2.38103	2.51974	2.31215	2.31489	2.34016	2.4642
16.2	10.1133	10.1764	10.7596	13.6107	8.60052	8.65235	9.13118	11.4719	7.31402	7.35617	7.74553	9.64886	6.21992	6.25376	6.56634	8.09435	5.28944	5.31613	5.5627	6.76801	4.49812	4.51865	4.70833	5.63556	3.82513	3.84034	3.98087	4.66782	3.25279	3.26339	3.36131	3.83998	2.76603	2.77262	2.83347	3.13092	2.35207	2.35515	2.3836	2.52269	2.31424	2.31699	2.34243	2.4668
16.3	10.2149	10.2791	10.8715	13.7562	8.67831	8.73093	9.21681	11.5827	7.3728	7.41554	7.81024	9.73215	6.26363	6.29792	6.61447	8.15585	5.32129	5.34831	5.59776	6.8124	4.52068	4.54144	4.73315	5.66662	3.84047	3.85584	3.99773	4.68861	3.26257	3.27326	3.37203	3.85296	2.77157	2.77822	2.83953	3.13808	2.35442	2.35752	2.38616	2.52563	2.31632	2.3191	2.3447	2.4694
16.4	10.3176	10.3828	10.9846	13.9032	8.7568	8.81022	9.30324	11.6945	7.43204	7.4754	7.87549	9.81609	6.30766	6.34239	6.66295	8.21777	5.35333	5.38068	5.63303	6.85704	4.54335	4.56435	4.75809	5.69782	3.85588	3.8714	4.01465	4.70947	3.27238	3.28317	3.38279	3.86598	2.77713	2.78382	2.8456	3.14526	2.35678	2.3599	2.38873	2.52857	2.31841	2.3212	2.34698	2.47199
16.5	10.4214	10.4876	11.0988	14.0516	8.83601	8.89024	9.39047	11.8074	7.49177	7.53573	7.94128	9.9007	6.35199	6.38718	6.71178	8.28011	5.38557	5.41325	5.66853	6.90194	4.56614	4.58737	4.78316	5.72917	3.87134	3.88702	4.03164	4.7304	3.28222	3.29311	3.39358	3.87902	2.78269	2.78944	2.85169	3.15244	2.35914	2.36228	2.3913	2.53152	2.3205	2.32331	2.34925	2.47459
16.6	10.5262	10.5935	11.2142	14.2015	8.91593	8.97098	9.47852	11.9212	7.55197	7.59656	8.00762	9.98598	6.39663	6.43228	6.76097	8.34288	5.418	5.44601	5.70424	6.94709	4.58904	4.6105	4.80837	5.76066	3.88687	3.9027	4.04871	4.75141	3.29209	3.30308	3.40441	3.89209	2.78827	2.79507	2.85779	3.15963	2.3615	2.36467	2.39388	2.53446	2.32259	2.32542	2.35153	2.47718
16.7	10.632	10.7004	11.3308	14.3529	8.99657	9.05245	9.56738	12.0361	7.61266	7.65787	8.07451	10.0719	6.44159	6.47771	6.81052	8.40607	5.45062	5.47897	5.74018	6.9925	4.61206	4.63376	4.8337	5.79229	3.90246	3.91845	4.06585	4.77248	3.30198	3.31307	3.41527	3.9052	2.79385	2.80071	2.8639	3.16683	2.36387	2.36706	2.39645	2.5374	2.32469	2.32754	2.35381	2.47977
16.8	10.7389	10.8084	11.4486	14.5059	9.07794	9.13466	9.65708	12.152	7.67384	7.71968	8.14195	10.1586	6.48686	6.52345	6.86042	8.4697	5.48344	5.51213	5.77635	7.03817	4.63519	4.65713	4.85917	5.82406	3.91811	3.93426	4.08305	4.79363	3.31191	3.3231	3.42616	3.91833	2.79945	2.80636	2.87002	3.17403	2.36623	2.36945	2.39903	2.54034	2.32678	2.32965	2.35609	2.48236
16.9	10.8469	10.9175	11.5676	14.6603	9.16005	9.21762	9.74762	12.2689	7.73551	7.78199	8.20995	10.2459	6.53246	6.56952	6.91069	8.53375	5.51646	5.54549	5.81274	7.0841	4.65844	4.68062	4.88477	5.85599	3.93382	3.95014	4.10033	4.81485	3.32187	3.33316	3.43709	3.93149	2.80506	2.81203	2.87616	3.18124	2.3686	2.37184	2.40162	2.54328	2.32888	2.33177	2.35838	2.48496
17	10.9559	11.0277	11.6878	14.8164	9.2429	9.30133	9.83899	12.3869	7.79767	7.8448	8.27852	10.3339	6.57837	6.61591	6.96133	8.59824	5.54968	5.57906	5.84936	7.13029	4.68181	4.70422	4.9105	5.88805	3.9496	3.96608	4.11769	4.83614	3.33186	3.34325	3.44805	3.94468	2.81068	2.8177	2.88231	3.18846	2.37097	2.37423	2.4042	2.54622	2.33098	2.33389	2.36066	2.48755
17.1	11.0661	11.139	11.8093	14.974	9.3265	9.3858	9.93122	12.506	7.86033	7.90812	8.34766	10.4226	6.6246	6.66263	7.01233	8.66318	5.5831	5.61282	5.8862	7.17674	4.70529	4.72795	4.93637	5.92027	3.96544	3.98208	4.13511	4.85751	3.34188	3.35337	3.45904	3.9579	2.81631	2.82339	2.88847	3.19569	2.37335	2.37663	2.40679	2.54916	2.33308	2.33601	2.36295	2.49013
17.2	11.1774	11.2514	11.9321	15.1331	9.41086	9.47104	10.0243	12.6261	7.9235	7.97195	8.41737	10.512	6.67116	6.70967	7.0637	8.72855	5.61672	5.64679	5.92328	7.22346	4.72889	4.7518	4.96237	5.95263	3.98135	3.99815	4.15261	4.87895	3.35192	3.36352	3.47007	3.97115	2.82196	2.82909	2.89464	3.20292	2.37573	2.37903	2.40938	2.55209	2.33518	2.33813	2.36524	2.49272
17.3	11.2897	11.365	12.0561	15.2939	9.49598	9.55706	10.1183	12.7473	7.98717	8.03629	8.48766	10.6021	6.71805	6.75706	7.11545	8.79437	5.65054	5.68097	5.96058	7.27045	4.75261	4.77576	4.98851	5.98515	3.99732	4.01428	4.17018	4.90047	3.362	3.3737	3.48113	3.98444	2.82761	2.8348	2.90083	3.21017	2.3781	2.38143	2.41197	2.55503	2.33728	2.34025	2.36753	2.49531
17.4	11.4033	11.4797	12.1814	15.4563	9.58187	9.64385	10.2131	12.8696	8.05136	8.10116	8.55853	10.6929	6.76527	6.80477	7.16758	8.86064	5.68456	5.71535	5.99812	7.3177	4.77644	4.79985	5.01478	6.01781	4.01335	4.03048	4.18782	4.92206	3.37211	3.38391	3.49223	3.99775	2.83328	2.84052	2.90703	3.21742	2.38049	2.38383	2.41456	2.55797	2.33939	2.34238	2.36982	2.4979
17.5	11.5179	11.5955	12.308	15.6203	9.66853	9.73143	10.3088	12.993	8.11606	8.16655	8.62999	10.7845	6.81282	6.85282	7.22008	8.92736	5.71879	5.74994	6.0359	7.36523	4.8004	4.82406	5.04119	6.05062	4.02944	4.04674	4.20553	4.94372	3.38225	3.39415	3.50337	4.01109	2.83895	2.84625	2.91324	3.22468	2.38287	2.38624	2.41716	2.5609	2.3415	2.34451	2.37212	2.50048
17.6	11.6337	11.7126	12.436	15.786	9.75598	9.81981	10.4054	13.1175	8.18128	8.23246	8.70205	10.8767	6.8607	6.90122	7.27296	8.99454	5.75323	5.78475	6.07391	7.41303	4.82448	4.84839	5.06774	6.08359	4.04561	4.06307	4.22332	4.96546	3.39242	3.40442	3.51453	4.02447	2.84464	2.852	2.91947	3.23194	2.38526	2.38865	2.41976	2.56384	2.34361	2.34664	2.37442	2.50307
17.7	11.7507	11.8308	12.5652	15.9534	9.84422	9.90899	10.503	13.2431	8.24703	8.29891	8.7747	10.9697	6.90892	6.94995	7.32623	9.06217	5.78787	5.81976	6.11215	7.4611	4.84868	4.87284	5.09443	6.1167	4.06183	4.07947	4.24119	4.98727	3.40262	3.41473	3.52574	4.03787	2.85034	2.85775	2.92571	3.23922	2.38764	2.39106	2.42236	2.56678	2.34572	2.34877	2.37672	2.50565
17.8	11.8688	11.9502	12.6958	16.1224	9.93326	9.99898	10.6014	13.3699	8.3133	8.36589	8.84795	11.0634	6.95748	6.99903	7.37989	9.13027	5.82273	5.85498	6.15064	7.50945	4.873	4.89742	5.12125	6.14997	4.07812	4.09593	4.25913	5.00917	3.41285	3.42506	3.53697	4.05131	2.85605	2.86352	2.93196	3.2465	2.39004	2.39347	2.42497	2.56971	2.34784	2.3509	2.37902	2.50824
17.9	11.9882	12.0708	12.8277	16.2931	10.0231	10.0898	10.7007	13.4978	8.38011	8.43341	8.92182	11.1579	7.00638	7.04845	7.43394	9.19883	5.85779	5.89042	6.18937	7.55807	4.89744	4.92212	5.14822	6.18339	4.09448	4.11245	4.27714	5.03113	3.42311	3.43543	3.54825	4.06478	2.86177	2.8693	2.93822	3.25379	2.39243	2.39589	2.42757	2.57265	2.34995	2.35304	2.38132	2.51082
18	12.1087	12.1926	12.961	16.4655	10.1138	10.1814	10.801	13.6268	8.44745	8.50148	8.99629	11.2531	7.05562	7.09822	7.48838	9.26786	5.89306	5.92607	6.22833	7.60697	4.922	4.94694	5.17532	6.21697	4.1109	4.12905	4.29523	5.05318	3.43341	3.44583	3.55955	4.07827	2.86751	2.87509	2.9445	3.26109	2.39483	2.39831	2.43018	2.57558	2.35207	2.35518	2.38363	2.5134
18.1	12.2304	12.3157	13.0957	16.6397	10.2052	10.2739	10.9022	13.757	8.51533	8.5701	9.07139	11.3491	7.10521	7.14835	7.54321	9.33736	5.92855	5.96193	6.26754	7.65616	4.94669	4.97189	5.20257	6.2507	4.12739	4.14571	4.31339	5.0753	3.44373	3.45625	3.5709	4.09181	2.87325	2.88089	2.95079	3.2684	2.39722	2.40073	2.4328	2.57851	2.35419	2.35732	2.38594	2.51598
18.2	12.3534	12.44	13.2317	16.8156	10.2975	10.3672	11.0043	13.8884	8.58376	8.63927	9.1471	11.4458	7.15515	7.19883	7.59845	9.40734	5.96424	5.99802	6.307	7.70562	4.9715	4.99697	5.22996	6.28459	4.14394	4.16244	4.33163	5.0975	3.45408	3.46672	3.58228	4.10537	2.87901	2.88671	2.95709	3.27571	2.39962	2.40315	2.43541	2.58145	2.35631	2.35946	2.38825	2.51856
18.3	12.4776	12.5655	13.3692	16.9933	10.3907	10.4613	11.1074	14.0209	8.65274	8.709	9.22345	11.5433	7.20544	7.24966	7.65408	9.4778	6.00016	6.03432	6.3467	7.75537	4.99644	5.02217	5.25749	6.31864	4.16056	4.17923	4.34995	5.11977	3.46447	3.47721	3.59369	4.11896	2.88478	2.89253	2.96341	3.28304	2.40203	2.40558	2.43803	2.58438	2.35843	2.3616	2.39056	2.52115
18.4	12.6031	12.6923	13.5081	17.1728	10.4847	10.5563	11.2115	14.1546	8.72228	8.7793	9.30043	11.6416	7.25608	7.30086	7.71012	9.54873	6.03629	6.07084	6.38665	7.80541	5.0215	5.0475	5.28516	6.35284	4.17725	4.1961	4.36834	5.14213	3.47489	3.48773	3.60514	4.13259	2.89056	2.89837	2.96974	3.29037	2.40443	2.408	2.44065	2.58732	2.36056	2.36375	2.39287	2.52373
18.5	12.7298	12.8204	13.6484	17.3541	10.5795	10.6522	11.3165	14.2896	8.79237	8.85016	9.37804	11.7406	7.30708	7.35241	7.76657	9.62016	6.07264	6.10758	6.42685	7.85573	5.04668	5.07296	5.31298	6.38721	4.194	4.21303	4.38681	5.16456	3.48533	3.49829	3.61662	4.14625	2.89635	2.90422	2.97608	3.29771	2.40684	2.41043	2.44327	2.59025	2.36269	2.36589	2.39519	2.52631
18.6	12.8578	12.9498	13.7902	17.5372	10.6752	10.749	11.4225	14.4257	8.86303	8.92159	9.45631	11.8405	7.35843	7.40433	7.82343	9.69207	6.1092	6.14455	6.4673	7.90635	5.072	5.09854	5.34094	6.42173	4.21083	4.23003	4.40535	5.18708	3.49581	3.50888	3.62815	4.15994	2.90215	2.91008	2.98244	3.30506	2.40925	2.41287	2.4459	2.59318	2.36482	2.36804	2.39751	2.52889
18.7	12.9871	13.0805	13.9334	17.7221	10.7717	10.8466	11.5295	14.5631	8.93425	8.9936	9.53522	11.9411	7.41015	7.45662	7.8807	9.76447	6.14599	6.18174	6.508	7.95725	5.09744	5.12426	5.36905	6.45641	4.22771	4.24709	4.42397	5.20967	3.50633	3.5195	3.6397	4.17366	2.90797	2.91595	2.98881	3.31242	2.41166	2.4153	2.44853	2.59612	2.36695	2.37019	2.39983	2.53146
18.8	13.1177	13.2125	14.0782	17.9089	10.8692	10.9451	11.6375	14.7017	9.00605	9.06619	9.61478	12.0425	7.46223	7.50927	7.93838	9.83737	6.183	6.21915	6.54895	8.00845	5.123	5.1501	5.3973	6.49126	4.24467	4.26423	4.44267	5.23234	3.51687	3.53015	3.6513	4.18742	2.9138	2.92184	2.99519	3.31979	2.41408	2.41774	2.45116	2.59905	2.36908	2.37235	2.40215	2.53404
18.9	13.2495	13.3459	14.2244	18.0976	10.9675	11.0445	11.7465	14.8416	9.07842	9.13936	9.69501	12.1447	7.51468	7.5623	7.99649	9.91077	6.22023	6.25679	6.59016	8.05994	5.1487	5.17608	5.4257	6.52626	4.26169	4.28144	4.46145	5.25509	3.52744	3.54083	3.66292	4.2012	2.91963	2.92773	3.00158	3.32716	2.4165	2.42018	2.45379	2.60198	2.37122	2.3745	2.40448	2.53662
19	13.3828	13.4806	14.3721	18.2882	11.0667	11.1448	11.8565	14.9827	9.15138	9.21313	9.7759	12.2478	7.56749	7.6157	8.05502	9.98467	6.25768	6.29466	6.63163	8.11173	5.17452	5.20218	5.45425	6.56143	4.27879	4.29871	4.48031	5.27792	3.53805	3.55155	3.67459	4.21503	2.92548	2.93364	3.00799	3.33455	2.41892	2.42262	2.45643	2.60491	2.37335	2.37666	2.4068	2.5392
19.1	13.5173	13.6166	14.5214	18.4807	11.1668	11.246	11.9676	15.1251	9.22492	9.28749	9.85746	12.3516	7.62068	7.66948	8.11397	10.0591	6.29537	6.33276	6.67336	8.16382	5.20048	5.22842	5.48295	6.59677	4.29595	4.31606	4.49924	5.30084	3.54869	3.5623	3.68629	4.22888	2.93135	2.93956	3.01441	3.34194	2.42134	2.42507	2.45907	2.60785	2.37549	2.37882	2.40913	2.54178
19.2	13.6532	13.7541	14.6722	18.6751	11.2678	11.3481	12.0796	15.2687	9.29905	9.36245	9.93969	12.4563	7.67424	7.72364	8.17336	10.134	6.33327	6.37108	6.71534	8.21621	5.22656	5.25479	5.5118	6.63227	4.31318	4.33347	4.51825	5.32383	3.55936	3.57308	3.69803	4.24277	2.93722	2.9455	3.02085	3.34935	2.42376	2.42752	2.46171	2.61078	2.37763	2.38098	2.41146	2.54435
19.3	13.7905	13.8929	14.8246	18.8715	11.3697	11.4512	12.1927	15.4137	9.37378	9.43802	10.0226	12.5618	7.72818	7.77818	8.23317	10.2094	6.37141	6.40964	6.75759	8.2689	5.25277	5.28129	5.54079	6.66793	4.33048	4.35096	4.53735	5.34691	3.57006	3.58389	3.7098	4.25669	2.9431	2.95144	3.02729	3.35676	2.42619	2.42997	2.46435	2.61371	2.37978	2.38314	2.4138	2.54693
19.4	13.9292	14.0331	14.9785	19.0698	11.4725	11.5552	12.3069	15.56	9.44911	9.5142	10.1062	12.6681	7.7825	7.8331	8.29342	10.2854	6.40977	6.44844	6.8001	8.32189	5.27912	5.30793	5.56994	6.70376	4.34785	4.36852	4.55652	5.37007	3.58079	3.59474	3.72162	4.27065	2.949	2.9574	3.03375	3.36418	2.42862	2.43242	2.467	2.61664	2.38192	2.38531	2.41613	2.54951
19.5	14.0692	14.1747	15.1341	19.2702	11.5763	11.6601	12.4222	15.7075	9.52504	9.59099	10.1905	12.7753	7.83719	7.88842	8.3541	10.3618	6.44837	6.48747	6.84288	8.3752	5.3056	5.3347	5.59924	6.73976	4.36528	4.38614	4.57577	5.39331	3.59156	3.60562	3.73346	4.28464	2.95491	2.96336	3.04023	3.37161	2.43105	2.43488	2.46965	2.61958	2.38407	2.38748	2.41847	2.55208
19.6	14.2107	14.3178	15.2912	19.4725	11.681	11.766	12.5385	15.8564	9.60159	9.6684	10.2755	12.8833	7.89228	7.94412	8.41523	10.4388	6.4872	6.52673	6.88592	8.4288	5.33221	5.3616	5.62869	6.77593	4.38279	4.40384	4.5951	5.41663	3.60236	3.61653	3.74535	4.29866	2.96083	2.96935	3.04672	3.37906	2.43349	2.43733	2.4723	2.62251	2.38622	2.38964	2.42081	2.55466
19.7	14.3536	14.4623	15.45	19.6769	11.7867	11.8729	12.6559	16.0067	9.67874	9.74643	10.3612	12.9922	7.94775	8.00022	8.4768	10.5164	6.52626	6.56623	6.92924	8.48272	5.35896	5.38864	5.65829	6.81227	4.40037	4.42161	4.61451	5.44004	3.61319	3.62748	3.75727	4.31272	2.96676	2.97534	3.05322	3.38651	2.43592	2.43979	2.47496	2.62544	2.38837	2.39182	2.42315	2.55723
19.8	14.4979	14.6083	15.6104	19.8834	11.8933	11.9807	12.7743	16.1583	9.75652	9.8251	10.4476	13.102	8.0036	8.05671	8.53882	10.5944	6.56556	6.60597	6.97282	8.53695	5.38583	5.41582	5.68805	6.84877	4.41802	4.43945	4.63401	5.46353	3.62405	3.63846	3.76923	4.32681	2.97271	2.98134	3.05973	3.39397	2.43836	2.44226	2.47762	2.62838	2.39052	2.39399	2.42549	2.55981
19.9	14.6436	14.7557	15.7725	20.0919	12.0008	12.0895	12.8939	16.3112	9.83493	9.9044	10.5348	13.2126	8.05986	8.1136	8.60129	10.673	6.6051	6.64595	7.01667	8.5915	5.41285	5.44314	5.71797	6.88545	4.43574	4.45736	4.65358	5.4871	3.63495	3.64947	3.78123	4.34093	2.97866	2.98736	3.06626	3.40143	2.4408	2.44472	2.48028	2.63131	2.39267	2.39616	2.42784	2.56239
20	14.7909	14.9046	15.9363	20.3025	12.1094	12.1993	13.0146	16.4655	9.91396	9.98434	10.6226	13.3241	8.1165	8.1709	8.66421	10.7521	6.64487	6.68618	7.0608	8.64636	5.44	5.47059	5.74804	6.9223	4.45353	4.47535	4.67323	5.51076	3.64588	3.66052	3.79326	4.35509	2.98463	2.99339	3.0728	3.40891	2.44325	2.44719	2.48294	2.63424	2.39483	2.39834	2.43018	2.56496

## Sheet: Summary of kiks, time and ISR
	Table SB5. Summary of the constant (k = ki/ks) and ISR in the reactor.
	V1		V2		V3		V4		V5		V6		V7		V8		V9		V10		V11		V12		V13		V14		V15		V16		V17		V18		V19		V20		V21		V22		V23		V24		V25
time, [days]	ki/ks	ISR	ki/ks	ISR	ki/ks	ISR	ki/ks	ISR	ki/ks	ISR	ki/ks	ISR	ki/ks	ISR	ki/ks	ISR	ki/ks	ISR	ki/ks	ISR	ki/ks	ISR	ki/ks	ISR	ki/ks	ISR	ki/ks	ISR	ki/ks	ISR	ki/ks	ISR	ki/ks	ISR	ki/ks	ISR	ki/ks	ISR	ki/ks	ISR	ki/ks	ISR	ki/ks	ISR	ki/ks	ISR	ki/ks	ISR	ki/ks
0	0.001	2	0.01	2	0.1	2	1	2	0.00111111	2	0.0111111	2	0.111111	2	1.11111	2	0.00125	2	0.0125	2	0.125	2	1.25	2	0.00142857	2	0.0142857	2	0.142857	2	1.42857	2	0.00166667	2	0.0166667	2	0.166667	2	1.66667	2	0.002	2	0.02	2	0.2	2	2	2	0.0025
0.1	0.001	2.02011	0.01	2.02019	0.1	2.02097	1	2.02879	0.00111111	2.01809	0.0111111	2.01817	0.111111	2.01892	1.11111	2.02646	0.00125	2.01607	0.0125	2.01614	0.125	2.01687	1.25	2.02407	0.00142857	2.01406	0.0142857	2.01412	0.142857	2.01481	1.42857	2.0216	0.00166667	2.01204	0.0166667	2.01211	0.166667	2.01274	1.66667	2.01903	0.002	2.01003	0.02	2.01009	0.2	2.01066	2	2.01635	0.0025
0.2	0.001	2.04042	0.01	2.04058	0.1	2.04217	1	2.05787	0.00111111	2.03634	0.0111111	2.0365	0.111111	2.03802	1.11111	2.05315	0.00125	2.03227	0.0125	2.03242	0.125	2.03388	1.25	2.04832	0.00142857	2.02821	0.0142857	2.02835	0.142857	2.02972	1.42857	2.04333	0.00166667	2.02416	0.0166667	2.02429	0.166667	2.02556	1.66667	2.03815	0.002	2.02011	0.02	2.02023	0.2	2.02138	2	2.03274	0.0025
0.3	0.001	2.06094	0.01	2.06118	0.1	2.06358	1	2.08724	0.00111111	2.05476	0.0111111	2.05499	0.111111	2.0573	1.11111	2.08008	0.00125	2.04861	0.0125	2.04883	0.125	2.05103	1.25	2.07274	0.00142857	2.04247	0.0142857	2.04267	0.142857	2.04475	1.42857	2.06518	0.00166667	2.03635	0.0166667	2.03654	0.166667	2.03846	1.66667	2.05735	0.002	2.03025	0.02	2.03042	0.2	2.03215	2	2.04919	0.0025
0.4	0.001	2.08166	0.01	2.08198	0.1	2.08521	1	2.11691	0.00111111	2.07335	0.0111111	2.07366	0.111111	2.07677	1.11111	2.10724	0.00125	2.06507	0.0125	2.06536	0.125	2.06832	1.25	2.09735	0.00142857	2.05682	0.0142857	2.0571	0.142857	2.05988	1.42857	2.08717	0.00166667	2.04861	0.0166667	2.04887	0.166667	2.05144	1.66667	2.07665	0.002	2.04043	0.02	2.04066	0.2	2.04298	2	2.06569	0.0025
0.5	0.001	2.10259	0.01	2.103	0.1	2.10708	1	2.14687	0.00111111	2.0921	0.0111111	2.09249	0.111111	2.09641	1.11111	2.13464	0.00125	2.08166	0.0125	2.08204	0.125	2.08576	1.25	2.12213	0.00142857	2.07128	0.0142857	2.07163	0.142857	2.07513	1.42857	2.10929	0.00166667	2.06095	0.0166667	2.06127	0.166667	2.0645	1.66667	2.09603	0.002	2.05066	0.02	2.05095	0.2	2.05386	2	2.08224	0.0025
0.6	0.001	2.12373	0.01	2.12422	0.1	2.12917	1	2.17714	0.00111111	2.11102	0.0111111	2.1115	0.111111	2.11624	1.11111	2.16228	0.00125	2.09839	0.0125	2.09884	0.125	2.10335	1.25	2.1471	0.00142857	2.08584	0.0142857	2.08626	0.142857	2.09049	1.42857	2.13155	0.00166667	2.07336	0.0166667	2.07375	0.166667	2.07765	1.66667	2.1155	0.002	2.06095	0.02	2.0613	0.2	2.06481	2	2.09884	0.0025
0.7	0.001	2.14508	0.01	2.14567	0.1	2.15149	1	2.20771	0.00111111	2.13012	0.0111111	2.13068	0.111111	2.13625	1.11111	2.19015	0.00125	2.11525	0.0125	2.11579	0.125	2.12108	1.25	2.17226	0.00142857	2.1005	0.0142857	2.10099	0.142857	2.10596	1.42857	2.15393	0.00166667	2.08584	0.0166667	2.0863	0.166667	2.09087	1.66667	2.13506	0.002	2.07129	0.02	2.0717	0.2	2.07581	2	2.1155	0.0025
0.8	0.001	2.16665	0.01	2.16732	0.1	2.17404	1	2.23859	0.00111111	2.14938	0.0111111	2.15003	0.111111	2.15646	1.11111	2.21828	0.00125	2.13225	0.0125	2.13287	0.125	2.13896	1.25	2.1976	0.00142857	2.11526	0.0142857	2.11583	0.142857	2.12154	1.42857	2.17646	0.00166667	2.0984	0.0166667	2.09893	0.166667	2.10418	1.66667	2.15471	0.002	2.08167	0.02	2.08215	0.2	2.08686	2	2.1322	0.0025
0.9	0.001	2.18843	0.01	2.1892	0.1	2.19683	1	2.26978	0.00111111	2.16882	0.0111111	2.16956	0.111111	2.17685	1.11111	2.24664	0.00125	2.14939	0.0125	2.15008	0.125	2.157	1.25	2.22313	0.00142857	2.13013	0.0142857	2.13078	0.142857	2.13724	1.42857	2.19911	0.00166667	2.11104	0.0166667	2.11163	0.166667	2.11758	1.66667	2.17445	0.002	2.09212	0.02	2.09265	0.2	2.09798	2	2.14897	0.0025
1	0.001	2.21044	0.01	2.2113	0.1	2.21985	1	2.30128	0.00111111	2.18844	0.0111111	2.18926	0.111111	2.19744	1.11111	2.27526	0.00125	2.16666	0.0125	2.16744	0.125	2.17518	1.25	2.24885	0.00142857	2.1451	0.0142857	2.14582	0.142857	2.15306	1.42857	2.22191	0.00166667	2.12375	0.0166667	2.12441	0.166667	2.13106	1.66667	2.19429	0.002	2.10261	0.02	2.10321	0.2	2.10915	2	2.16578	0.0025
1.1	0.001	2.23266	0.01	2.23362	0.1	2.24312	1	2.3331	0.00111111	2.20823	0.0111111	2.20915	0.111111	2.21821	1.11111	2.30413	0.00125	2.18407	0.0125	2.18493	0.125	2.19351	1.25	2.27476	0.00142857	2.16017	0.0142857	2.16098	0.142857	2.16899	1.42857	2.24484	0.00166667	2.13654	0.0166667	2.13727	0.166667	2.14462	1.66667	2.21421	0.002	2.11315	0.02	2.11382	0.2	2.12039	2	2.18265	0.0025
1.2	0.001	2.25511	0.01	2.25616	0.1	2.26662	1	2.36524	0.00111111	2.22821	0.0111111	2.22921	0.111111	2.23919	1.11111	2.33325	0.00125	2.20162	0.0125	2.20257	0.125	2.212	1.25	2.30086	0.00142857	2.17536	0.0142857	2.17624	0.142857	2.18503	1.42857	2.26792	0.00166667	2.1494	0.0166667	2.15021	0.166667	2.15827	1.66667	2.23423	0.002	2.12375	0.02	2.12448	0.2	2.13168	2	2.19957	0.0025
1.3	0.001	2.27778	0.01	2.27894	0.1	2.29038	1	2.3977	0.00111111	2.24836	0.0111111	2.24946	0.111111	2.26036	1.11111	2.36262	0.00125	2.21932	0.0125	2.22035	0.125	2.23064	1.25	2.32716	0.00142857	2.19065	0.0142857	2.19161	0.142857	2.2012	1.42857	2.29113	0.00166667	2.16234	0.0166667	2.16323	0.166667	2.172	1.66667	2.25434	0.002	2.13441	0.02	2.13519	0.2	2.14303	2	2.21655	0.0025
1.4	0.001	2.30069	0.01	2.30194	0.1	2.31437	1	2.43048	0.00111111	2.2687	0.0111111	2.26989	0.111111	2.28173	1.11111	2.39225	0.00125	2.23715	0.0125	2.23827	0.125	2.24944	1.25	2.35365	0.00142857	2.20604	0.0142857	2.20709	0.142857	2.21748	1.42857	2.31449	0.00166667	2.17536	0.0166667	2.17632	0.166667	2.18582	1.66667	2.27455	0.002	2.14511	0.02	2.14596	0.2	2.15444	2	2.23359	0.0025
1.5	0.001	2.32382	0.01	2.32517	0.1	2.33862	1	2.4636	0.00111111	2.28922	0.0111111	2.29051	0.111111	2.3033	1.11111	2.42215	0.00125	2.25513	0.0125	2.25634	0.125	2.26839	1.25	2.38034	0.00142857	2.22155	0.0142857	2.22268	0.142857	2.23388	1.42857	2.33798	0.00166667	2.18846	0.0166667	2.18949	0.166667	2.19973	1.66667	2.29485	0.002	2.15587	0.02	2.15679	0.2	2.16591	2	2.25068	0.0025
1.6	0.001	2.34718	0.01	2.34864	0.1	2.36313	1	2.49705	0.00111111	2.30992	0.0111111	2.31131	0.111111	2.32507	1.11111	2.4523	0.00125	2.27325	0.0125	2.27456	0.125	2.2875	1.25	2.40722	0.00142857	2.23716	0.0142857	2.23837	0.142857	2.2504	1.42857	2.36162	0.00166667	2.20164	0.0166667	2.20275	0.166667	2.21373	1.66667	2.31525	0.002	2.16668	0.02	2.16767	0.2	2.17744	2	2.26782	0.0025
1.7	0.001	2.37078	0.01	2.37235	0.1	2.38789	1	2.53084	0.00111111	2.33082	0.0111111	2.3323	0.111111	2.34705	1.11111	2.48272	0.00125	2.29152	0.0125	2.29292	0.125	2.30678	1.25	2.43431	0.00142857	2.25288	0.0142857	2.25418	0.142857	2.26704	1.42857	2.38541	0.00166667	2.2149	0.0166667	2.21608	0.166667	2.22781	1.66667	2.33575	0.002	2.17755	0.02	2.1786	0.2	2.18903	2	2.28502	0.0025
1.8	0.001	2.39462	0.01	2.3963	0.1	2.4129	1	2.56496	0.00111111	2.3519	0.0111111	2.35349	0.111111	2.36923	1.11111	2.5134	0.00125	2.30993	0.0125	2.31143	0.125	2.32621	1.25	2.4616	0.00142857	2.26872	0.0142857	2.2701	0.142857	2.28381	1.42857	2.40934	0.00166667	2.22824	0.0166667	2.2295	0.166667	2.24198	1.66667	2.35634	0.002	2.18847	0.02	2.18959	0.2	2.20069	2	2.30228	0.0025
1.9	0.001	2.4187	0.01	2.42048	0.1	2.43818	1	2.59943	0.00111111	2.37317	0.0111111	2.37486	0.111111	2.39162	1.11111	2.54436	0.00125	2.3285	0.0125	2.33008	0.125	2.34581	1.25	2.4891	0.00142857	2.28466	0.0142857	2.28613	0.142857	2.3007	1.42857	2.43341	0.00166667	2.24165	0.0166667	2.24299	0.166667	2.25624	1.66667	2.37703	0.002	2.19945	0.02	2.20064	0.2	2.2124	2	2.3196	0.0025
2	0.001	2.44302	0.01	2.44492	0.1	2.46372	1	2.63424	0.00111111	2.39463	0.0111111	2.39643	0.111111	2.41422	1.11111	2.57558	0.00125	2.34721	0.0125	2.34889	0.125	2.36557	1.25	2.5168	0.00142857	2.30072	0.0142857	2.30228	0.142857	2.31771	1.42857	2.45764	0.00166667	2.25515	0.0166667	2.25657	0.166667	2.2706	1.66667	2.39782	0.002	2.21048	0.02	2.21174	0.2	2.22418	2	2.33698	0.0025
2.1	0.001	2.46758	0.01	2.46959	0.1	2.48952	1	2.66941	0.00111111	2.41629	0.0111111	2.4182	0.111111	2.43704	1.11111	2.60708	0.00125	2.36607	0.0125	2.36785	0.125	2.38549	1.25	2.5447	0.00142857	2.31689	0.0142857	2.31854	0.142857	2.33484	1.42857	2.48201	0.00166667	2.26873	0.0166667	2.27023	0.166667	2.28504	1.66667	2.4187	0.002	2.22157	0.02	2.22289	0.2	2.23601	2	2.35441	0.0025
2.2	0.001	2.49239	0.01	2.49452	0.1	2.5156	1	2.70493	0.00111111	2.43815	0.0111111	2.44016	0.111111	2.46006	1.11111	2.63886	0.00125	2.38509	0.0125	2.38697	0.125	2.40558	1.25	2.57282	0.00142857	2.33318	0.0142857	2.33491	0.142857	2.35211	1.42857	2.50654	0.00166667	2.28239	0.0166667	2.28397	0.166667	2.29957	1.66667	2.43969	0.002	2.23271	0.02	2.23411	0.2	2.24791	2	2.3719	0.0025
2.3	0.001	2.51745	0.01	2.5197	0.1	2.54194	1	2.7408	0.00111111	2.4602	0.0111111	2.46232	0.111111	2.48331	1.11111	2.67091	0.00125	2.40425	0.0125	2.40624	0.125	2.42584	1.25	2.60114	0.00142857	2.34957	0.0142857	2.3514	0.142857	2.36949	1.42857	2.53121	0.00166667	2.29614	0.0166667	2.29779	0.166667	2.31419	1.66667	2.46078	0.002	2.24391	0.02	2.24538	0.2	2.25987	2	2.38946	0.0025
2.4	0.001	2.54276	0.01	2.54513	0.1	2.56857	1	2.77704	0.00111111	2.48245	0.0111111	2.48469	0.111111	2.50677	1.11111	2.70325	0.00125	2.42357	0.0125	2.42566	0.125	2.44627	1.25	2.62968	0.00142857	2.36609	0.0142857	2.36801	0.142857	2.38701	1.42857	2.55604	0.00166667	2.30996	0.0166667	2.3117	0.166667	2.32891	1.66667	2.48197	0.002	2.25516	0.02	2.2567	0.2	2.2719	2	2.40707	0.0025
2.5	0.001	2.56833	0.01	2.57082	0.1	2.59546	1	2.81364	0.00111111	2.50491	0.0111111	2.50726	0.111111	2.53045	1.11111	2.73587	0.00125	2.44305	0.0125	2.44524	0.125	2.46687	1.25	2.65843	0.00142857	2.38272	0.0142857	2.38473	0.142857	2.40465	1.42857	2.58102	0.00166667	2.32387	0.0166667	2.3257	0.166667	2.34371	1.66667	2.50326	0.002	2.26648	0.02	2.26809	0.2	2.28398	2	2.42474	0.0025
2.6	0.001	2.59415	0.01	2.59677	0.1	2.62264	1	2.85061	0.00111111	2.52756	0.0111111	2.53003	0.111111	2.55436	1.11111	2.76878	0.00125	2.46268	0.0125	2.46498	0.125	2.48765	1.25	2.6874	0.00142857	2.39946	0.0142857	2.40158	0.142857	2.42242	1.42857	2.60615	0.00166667	2.33786	0.0166667	2.33977	0.166667	2.35862	1.66667	2.52465	0.002	2.27784	0.02	2.27953	0.2	2.29613	2	2.44247	0.0025
2.7	0.001	2.62023	0.01	2.62298	0.1	2.6501	1	2.88794	0.00111111	2.55042	0.0111111	2.55301	0.111111	2.57849	1.11111	2.80197	0.00125	2.48247	0.0125	2.48488	0.125	2.50859	1.25	2.71658	0.00142857	2.41633	0.0142857	2.41854	0.142857	2.44033	1.42857	2.63144	0.00166667	2.35194	0.0166667	2.35394	0.166667	2.37361	1.66667	2.54615	0.002	2.28927	0.02	2.29102	0.2	2.30835	2	2.46027	0.0025
2.8	0.001	2.64658	0.01	2.64946	0.1	2.67785	1	2.92566	0.00111111	2.57349	0.0111111	2.57619	0.111111	2.60284	1.11111	2.83546	0.00125	2.50242	0.0125	2.50493	0.125	2.52971	1.25	2.74599	0.00142857	2.43331	0.0142857	2.43562	0.142857	2.45836	1.42857	2.65689	0.00166667	2.3661	0.0166667	2.36818	0.166667	2.3887	1.66667	2.56775	0.002	2.30075	0.02	2.30258	0.2	2.32062	2	2.47812	0.0025
2.9	0.001	2.67319	0.01	2.6762	0.1	2.70589	1	2.96375	0.00111111	2.59677	0.0111111	2.59959	0.111111	2.62743	1.11111	2.86925	0.00125	2.52253	0.0125	2.52515	0.125	2.55101	1.25	2.77561	0.00142857	2.45041	0.0142857	2.45282	0.142857	2.47653	1.42857	2.68249	0.00166667	2.38035	0.0166667	2.38252	0.166667	2.40388	1.66667	2.58946	0.002	2.31229	0.02	2.3142	0.2	2.33297	2	2.49604	0.0025
3	0.001	2.70007	0.01	2.70321	0.1	2.73421	1	3.00223	0.00111111	2.62026	0.0111111	2.6232	0.111111	2.65224	1.11111	2.90333	0.00125	2.5428	0.0125	2.54554	0.125	2.57248	1.25	2.80546	0.00142857	2.46763	0.0142857	2.47014	0.142857	2.49483	1.42857	2.70825	0.00166667	2.39469	0.0166667	2.39694	0.166667	2.41916	1.66667	2.61127	0.002	2.32389	0.02	2.32587	0.2	2.34537	2	2.51402	0.0025
3.1	0.001	2.72722	0.01	2.7305	0.1	2.76284	1	3.04109	0.00111111	2.64396	0.0111111	2.64703	0.111111	2.67729	1.11111	2.93771	0.00125	2.56324	0.0125	2.56609	0.125	2.59414	1.25	2.83553	0.00142857	2.48498	0.0142857	2.48759	0.142857	2.51326	1.42857	2.73418	0.00166667	2.40911	0.0166667	2.41145	0.166667	2.43454	1.66667	2.63319	0.002	2.33554	0.02	2.3376	0.2	2.35785	2	2.53206	0.0025
3.2	0.001	2.75464	0.01	2.75806	0.1	2.79176	1	3.08034	0.00111111	2.66787	0.0111111	2.67107	0.111111	2.70258	1.11111	2.97239	0.00125	2.58384	0.0125	2.5868	0.125	2.61597	1.25	2.86583	0.00142857	2.50244	0.0142857	2.50515	0.142857	2.53183	1.42857	2.76026	0.00166667	2.42361	0.0166667	2.42605	0.166667	2.45001	1.66667	2.65522	0.002	2.34726	0.02	2.34939	0.2	2.37038	2	2.55016	0.0025
3.3	0.001	2.78233	0.01	2.7859	0.1	2.82098	1	3.11999	0.00111111	2.692	0.0111111	2.69533	0.111111	2.7281	1.11111	3.00738	0.00125	2.6046	0.0125	2.60768	0.125	2.63799	1.25	2.89636	0.00142857	2.52003	0.0142857	2.52285	0.142857	2.55053	1.42857	2.78651	0.00166667	2.43821	0.0166667	2.44073	0.166667	2.46558	1.66667	2.67735	0.002	2.35903	0.02	2.36124	0.2	2.38299	2	2.56833	0.0025
3.4	0.001	2.81031	0.01	2.81402	0.1	2.8505	1	3.16004	0.00111111	2.71635	0.0111111	2.71981	0.111111	2.75386	1.11111	3.04268	0.00125	2.62553	0.0125	2.62873	0.125	2.66019	1.25	2.92712	0.00142857	2.53774	0.0142857	2.54066	0.142857	2.56937	1.42857	2.81292	0.00166667	2.45289	0.0166667	2.4555	0.166667	2.48124	1.66667	2.69959	0.002	2.37086	0.02	2.37315	0.2	2.39566	2	2.58657	0.0025
3.5	0.001	2.83856	0.01	2.84242	0.1	2.88034	1	3.20049	0.00111111	2.74092	0.0111111	2.74451	0.111111	2.77986	1.11111	3.07828	0.00125	2.64663	0.0125	2.64995	0.125	2.68258	1.25	2.95811	0.00142857	2.55558	0.0142857	2.55861	0.142857	2.58835	1.42857	2.8395	0.00166667	2.46766	0.0166667	2.47037	0.166667	2.49701	1.66667	2.72194	0.002	2.38276	0.02	2.38512	0.2	2.40839	2	2.60487	0.0025
3.6	0.001	2.8671	0.01	2.87111	0.1	2.91048	1	3.24134	0.00111111	2.76571	0.0111111	2.76944	0.111111	2.8061	1.11111	3.11421	0.00125	2.6679	0.0125	2.67134	0.125	2.70515	1.25	2.98933	0.00142857	2.57354	0.0142857	2.57668	0.142857	2.60747	1.42857	2.86624	0.00166667	2.48252	0.0166667	2.48532	0.166667	2.51287	1.66667	2.74441	0.002	2.39471	0.02	2.39715	0.2	2.42119	2	2.62323	0.0025
3.7	0.001	2.89593	0.01	2.90009	0.1	2.94094	1	3.28261	0.00111111	2.79073	0.0111111	2.7946	0.111111	2.83259	1.11111	3.15044	0.00125	2.68934	0.0125	2.6929	0.125	2.72792	1.25	3.02079	0.00142857	2.59163	0.0142857	2.59487	0.142857	2.62672	1.42857	2.89315	0.00166667	2.49747	0.0166667	2.50037	0.166667	2.52884	1.66667	2.76698	0.002	2.40672	0.02	2.40925	0.2	2.43406	2	2.64166	0.0025
3.8	0.001	2.92505	0.01	2.92936	0.1	2.97171	1	3.32429	0.00111111	2.81597	0.0111111	2.81998	0.111111	2.85934	1.11111	3.187	0.00125	2.71095	0.0125	2.71464	0.125	2.75087	1.25	3.05249	0.00142857	2.60984	0.0142857	2.6132	0.142857	2.64612	1.42857	2.92023	0.00166667	2.5125	0.0166667	2.5155	0.166667	2.5449	1.66667	2.78966	0.002	2.41879	0.02	2.4214	0.2	2.447	2	2.66015	0.0025
3.9	0.001	2.95446	0.01	2.95893	0.1	3.00281	1	3.36639	0.00111111	2.84144	0.0111111	2.84559	0.111111	2.88633	1.11111	3.22388	0.00125	2.73273	0.0125	2.73655	0.125	2.77401	1.25	3.08442	0.00142857	2.62819	0.0142857	2.63165	0.142857	2.66566	1.42857	2.94748	0.00166667	2.52763	0.0166667	2.53073	0.166667	2.56106	1.66667	2.81246	0.002	2.43092	0.02	2.43361	0.2	2.46001	2	2.67871	0.0025
4	0.001	2.98417	0.01	2.9888	0.1	3.03423	1	3.40891	0.00111111	2.86714	0.0111111	2.87143	0.111111	2.91357	1.11111	3.26109	0.00125	2.7547	0.0125	2.75864	0.125	2.79735	1.25	3.1166	0.00142857	2.64666	0.0142857	2.65024	0.142857	2.68535	1.42857	2.9749	0.00166667	2.54285	0.0166667	2.54604	0.166667	2.57733	1.66667	2.83537	0.002	2.44311	0.02	2.44589	0.2	2.47308	2	2.69734	0.0025
4.1	0.001	3.01417	0.01	3.01897	0.1	3.06597	1	3.45186	0.00111111	2.89307	0.0111111	2.89751	0.111111	2.94107	1.11111	3.29862	0.00125	2.77683	0.0125	2.78091	0.125	2.82088	1.25	3.14903	0.00142857	2.66526	0.0142857	2.66896	0.142857	2.70517	1.42857	3.00249	0.00166667	2.55817	0.0166667	2.56146	0.166667	2.5937	1.66667	2.8584	0.002	2.45537	0.02	2.45822	0.2	2.48622	2	2.71604	0.0025
4.2	0.001	3.04448	0.01	3.04944	0.1	3.09805	1	3.49524	0.00111111	2.91924	0.0111111	2.92383	0.111111	2.96883	1.11111	3.33649	0.00125	2.79915	0.0125	2.80336	0.125	2.84461	1.25	3.18169	0.00142857	2.68399	0.0142857	2.6878	0.142857	2.72515	1.42857	3.03026	0.00166667	2.57357	0.0166667	2.57696	0.166667	2.61017	1.66667	2.88153	0.002	2.46768	0.02	2.47062	0.2	2.49943	2	2.7348	0.0025
4.3	0.001	3.07509	0.01	3.08022	0.1	3.13046	1	3.53906	0.00111111	2.94564	0.0111111	2.95039	0.111111	2.99685	1.11111	3.37469	0.00125	2.82164	0.0125	2.82599	0.125	2.86854	1.25	3.21461	0.00142857	2.70286	0.0142857	2.70679	0.142857	2.74527	1.42857	3.0582	0.00166667	2.58907	0.0166667	2.59256	0.166667	2.62675	1.66667	2.90479	0.002	2.48006	0.02	2.48309	0.2	2.51271	2	2.75363	0.0025
4.4	0.001	3.10601	0.01	3.11131	0.1	3.16321	1	3.58332	0.00111111	2.97228	0.0111111	2.97718	0.111111	3.02513	1.11111	3.41322	0.00125	2.84432	0.0125	2.8488	0.125	2.89267	1.25	3.24778	0.00142857	2.72185	0.0142857	2.7259	0.142857	2.76553	1.42857	3.08632	0.00166667	2.60466	0.0166667	2.60825	0.166667	2.64343	1.66667	2.92816	0.002	2.4925	0.02	2.49561	0.2	2.52606	2	2.77254	0.0025
4.5	0.001	3.13723	0.01	3.14271	0.1	3.19629	1	3.62802	0.00111111	2.99917	0.0111111	3.00422	0.111111	3.05367	1.11111	3.4521	0.00125	2.86717	0.0125	2.8718	0.125	2.917	1.25	3.28119	0.00142857	2.74098	0.0142857	2.74515	0.142857	2.78594	1.42857	3.11462	0.00166667	2.62034	0.0166667	2.62404	0.166667	2.66021	1.66667	2.95165	0.002	2.505	0.02	2.5082	0.2	2.53948	2	2.79151	0.0025
4.6	0.001	3.16878	0.01	3.17443	0.1	3.22973	1	3.67318	0.00111111	3.0263	0.0111111	3.03151	0.111111	3.08249	1.11111	3.49132	0.00125	2.89021	0.0125	2.89498	0.125	2.94153	1.25	3.31486	0.00142857	2.76025	0.0142857	2.76454	0.142857	2.80651	1.42857	3.14309	0.00166667	2.63612	0.0166667	2.63992	0.166667	2.6771	1.66667	2.97525	0.002	2.51757	0.02	2.52085	0.2	2.55297	2	2.81055	0.0025
4.7	0.001	3.20064	0.01	3.20648	0.1	3.26351	1	3.71878	0.00111111	3.05367	0.0111111	3.05904	0.111111	3.11157	1.11111	3.53089	0.00125	2.91344	0.0125	2.91834	0.125	2.96626	1.25	3.34879	0.00142857	2.77965	0.0142857	2.78406	0.142857	2.82722	1.42857	3.17175	0.00166667	2.65199	0.0166667	2.6559	0.166667	2.69409	1.66667	2.99898	0.002	2.53019	0.02	2.53357	0.2	2.56653	2	2.82966	0.0025
4.8	0.001	3.23282	0.01	3.23884	0.1	3.29764	1	3.76485	0.00111111	3.08129	0.0111111	3.08683	0.111111	3.14093	1.11111	3.57081	0.00125	2.93685	0.0125	2.9419	0.125	2.99121	1.25	3.38297	0.00142857	2.79918	0.0142857	2.80373	0.142857	2.84809	1.42857	3.20058	0.00166667	2.66796	0.0166667	2.67198	0.166667	2.7112	1.66667	3.02282	0.002	2.54288	0.02	2.54635	0.2	2.58016	2	2.84884	0.0025
4.9	0.001	3.26532	0.01	3.27153	0.1	3.33212	1	3.81137	0.00111111	3.10916	0.0111111	3.11486	0.111111	3.17056	1.11111	3.61108	0.00125	2.96045	0.0125	2.96565	0.125	3.01636	1.25	3.41742	0.00142857	2.81886	0.0142857	2.82353	0.142857	2.86911	1.42857	3.2296	0.00166667	2.68403	0.0166667	2.68815	0.166667	2.7284	1.66667	3.04679	0.002	2.55564	0.02	2.55919	0.2	2.59386	2	2.86809	0.0025
5	0.001	3.29816	0.01	3.30455	0.1	3.36697	1	3.85837	0.00111111	3.13728	0.0111111	3.14315	0.111111	3.20047	1.11111	3.6517	0.00125	2.98424	0.0125	2.98959	0.125	3.04172	1.25	3.45213	0.00142857	2.83867	0.0142857	2.84347	0.142857	2.89028	1.42857	3.2588	0.00166667	2.70019	0.0166667	2.70442	0.166667	2.74572	1.66667	3.07087	0.002	2.56846	0.02	2.5721	0.2	2.60764	2	2.88741	0.0025
5.1	0.001	3.33132	0.01	3.33791	0.1	3.40218	1	3.90584	0.00111111	3.16565	0.0111111	3.1717	0.111111	3.23066	1.11111	3.69269	0.00125	3.00823	0.0125	3.01372	0.125	3.06729	1.25	3.4871	0.00142857	2.85862	0.0142857	2.86355	0.142857	2.9116	1.42857	3.28819	0.00166667	2.71645	0.0166667	2.72079	0.166667	2.76315	1.66667	3.09508	0.002	2.58134	0.02	2.58507	0.2	2.62148	2	2.90681	0.0025
5.2	0.001	3.36481	0.01	3.3716	0.1	3.43775	1	3.95378	0.00111111	3.19429	0.0111111	3.20051	0.111111	3.26113	1.11111	3.73404	0.00125	3.0324	0.0125	3.03805	0.125	3.09308	1.25	3.52233	0.00142857	2.87871	0.0142857	2.88377	0.142857	2.93309	1.42857	3.31777	0.00166667	2.73281	0.0166667	2.73726	0.166667	2.78068	1.66667	3.11941	0.002	2.59429	0.02	2.59811	0.2	2.6354	2	2.92628	0.0025
5.3	0.001	3.39864	0.01	3.40563	0.1	3.47369	1	4.00221	0.00111111	3.22318	0.0111111	3.22958	0.111111	3.29189	1.11111	3.77575	0.00125	3.05677	0.0125	3.06257	0.125	3.11908	1.25	3.55784	0.00142857	2.89894	0.0142857	2.90414	0.142857	2.95473	1.42857	3.34754	0.00166667	2.74926	0.0166667	2.75383	0.166667	2.79833	1.66667	3.14387	0.002	2.6073	0.02	2.61122	0.2	2.64939	2	2.94582	0.0025
5.4	0.001	3.43281	0.01	3.44	0.1	3.51001	1	4.05112	0.00111111	3.25233	0.0111111	3.25891	0.111111	3.32294	1.11111	3.81783	0.00125	3.08133	0.0125	3.08729	0.125	3.14529	1.25	3.59362	0.00142857	2.91932	0.0142857	2.92465	0.142857	2.97652	1.42857	3.37749	0.00166667	2.76582	0.0166667	2.7705	0.166667	2.81609	1.66667	3.16844	0.002	2.62038	0.02	2.62439	0.2	2.66346	2	2.96544	0.0025
5.5	0.001	3.46733	0.01	3.47473	0.1	3.54671	1	4.10052	0.00111111	3.28175	0.0111111	3.28851	0.111111	3.35428	1.11111	3.86029	0.00125	3.1061	0.0125	3.11221	0.125	3.17173	1.25	3.62967	0.00142857	2.93984	0.0142857	2.9453	0.142857	2.99848	1.42857	3.40763	0.00166667	2.78247	0.0166667	2.78727	0.166667	2.83395	1.66667	3.19315	0.002	2.63352	0.02	2.63763	0.2	2.6776	2	2.98513	0.0025
5.6	0.001	3.50219	0.01	3.5098	0.1	3.58378	1	4.15043	0.00111111	3.31143	0.0111111	3.31837	0.111111	3.38591	1.11111	3.90312	0.00125	3.13106	0.0125	3.13733	0.125	3.19839	1.25	3.66599	0.00142857	2.9605	0.0142857	2.9661	0.142857	3.0206	1.42857	3.43797	0.00166667	2.79923	0.0166667	2.80414	0.166667	2.85193	1.66667	3.21798	0.002	2.64673	0.02	2.65093	0.2	2.69181	2	3.00489	0.0025
5.7	0.001	3.53741	0.01	3.54522	0.1	3.62125	1	4.20083	0.00111111	3.34138	0.0111111	3.34851	0.111111	3.41784	1.11111	3.94633	0.00125	3.15622	0.0125	3.16266	0.125	3.22527	1.25	3.70259	0.00142857	2.98131	0.0142857	2.98705	0.142857	3.04288	1.42857	3.4685	0.00166667	2.81608	0.0166667	2.82111	0.166667	2.87003	1.66667	3.24294	0.002	2.66	0.02	2.6643	0.2	2.7061	2	3.02473	0.0025
5.8	0.001	3.57297	0.01	3.58101	0.1	3.6591	1	4.25174	0.00111111	3.37161	0.0111111	3.37893	0.111111	3.45006	1.11111	3.98993	0.00125	3.18158	0.0125	3.18819	0.125	3.25237	1.25	3.73948	0.00142857	3.00226	0.0142857	3.00814	0.142857	3.06532	1.42857	3.49923	0.00166667	2.83304	0.0166667	2.83819	0.166667	2.88823	1.66667	3.26802	0.002	2.67334	0.02	2.67774	0.2	2.72046	2	3.04465	0.0025
5.9	0.001	3.6089	0.01	3.61715	0.1	3.69735	1	4.30316	0.00111111	3.4021	0.0111111	3.40961	0.111111	3.48259	1.11111	4.03391	0.00125	3.20715	0.0125	3.21392	0.125	3.2797	1.25	3.77664	0.00142857	3.02336	0.0142857	3.02939	0.142857	3.08793	1.42857	3.53016	0.00166667	2.8501	0.0166667	2.85537	0.166667	2.90655	1.66667	3.29323	0.002	2.68675	0.02	2.69125	0.2	2.7349	2	3.06464	0.0025
6	0.001	3.64518	0.01	3.65366	0.1	3.73599	1	4.35509	0.00111111	3.43287	0.0111111	3.44058	0.111111	3.51543	1.11111	4.07827	0.00125	3.23292	0.0125	3.23986	0.125	3.30726	1.25	3.81409	0.00142857	3.04461	0.0142857	3.05078	0.142857	3.1107	1.42857	3.56128	0.00166667	2.86726	0.0166667	2.87265	0.166667	2.92499	1.66667	3.31858	0.002	2.70023	0.02	2.70482	0.2	2.74941	2	3.0847	0.0025
6.1	0.001	3.68183	0.01	3.69054	0.1	3.77503	1	4.40755	0.00111111	3.46392	0.0111111	3.47183	0.111111	3.54857	1.11111	4.12304	0.00125	3.2589	0.0125	3.26602	0.125	3.33505	1.25	3.85182	0.00142857	3.06601	0.0142857	3.07233	0.142857	3.13364	1.42857	3.5926	0.00166667	2.88452	0.0166667	2.89004	0.166667	2.94354	1.66667	3.34405	0.002	2.71377	0.02	2.71847	0.2	2.764	2	3.10485	0.0025
6.2	0.001	3.71885	0.01	3.72779	0.1	3.81449	1	4.46054	0.00111111	3.49525	0.0111111	3.50336	0.111111	3.58202	1.11111	4.1682	0.00125	3.28509	0.0125	3.29238	0.125	3.36307	1.25	3.88985	0.00142857	3.08756	0.0142857	3.09402	0.142857	3.15674	1.42857	3.62412	0.00166667	2.90189	0.0166667	2.90753	0.166667	2.96221	1.66667	3.36966	0.002	2.72738	0.02	2.73218	0.2	2.77866	2	3.12507	0.0025
6.3	0.001	3.75624	0.01	3.76542	0.1	3.85435	1	4.51406	0.00111111	3.52687	0.0111111	3.53518	0.111111	3.61579	1.11111	4.21376	0.00125	3.31149	0.0125	3.31896	0.125	3.39132	1.25	3.92816	0.00142857	3.10926	0.0142857	3.11588	0.142857	3.18002	1.42857	3.65585	0.00166667	2.91937	0.0166667	2.92513	0.166667	2.98099	1.66667	3.39539	0.002	2.74106	0.02	2.74596	0.2	2.7934	2	3.14537	0.0025
6.4	0.001	3.79401	0.01	3.80342	0.1	3.89462	1	4.56812	0.00111111	3.55877	0.0111111	3.56729	0.111111	3.64987	1.11111	4.25972	0.00125	3.3381	0.0125	3.34575	0.125	3.41981	1.25	3.96677	0.00142857	3.13111	0.0142857	3.13788	0.142857	3.20346	1.42857	3.68778	0.00166667	2.93695	0.0166667	2.94284	0.166667	2.99989	1.66667	3.42126	0.002	2.75481	0.02	2.75981	0.2	2.80822	2	3.16575	0.0025
6.5	0.001	3.83216	0.01	3.84181	0.1	3.93532	1	4.62272	0.00111111	3.59096	0.0111111	3.59969	0.111111	3.68427	1.11111	4.30609	0.00125	3.36493	0.0125	3.37275	0.125	3.44854	1.25	4.00568	0.00142857	3.15312	0.0142857	3.16004	0.142857	3.22708	1.42857	3.71991	0.00166667	2.95463	0.0166667	2.96065	0.166667	3.01892	1.66667	3.44727	0.002	2.76863	0.02	2.77373	0.2	2.82312	2	3.18621	0.0025
6.6	0.001	3.87069	0.01	3.88059	0.1	3.97643	1	4.67787	0.00111111	3.62344	0.0111111	3.63238	0.111111	3.719	1.11111	4.35287	0.00125	3.39197	0.0125	3.39998	0.125	3.4775	1.25	4.04488	0.00142857	3.17528	0.0142857	3.18236	0.142857	3.25087	1.42857	3.75226	0.00166667	2.97242	0.0166667	2.97857	0.166667	3.03806	1.66667	3.47341	0.002	2.78252	0.02	2.78772	0.2	2.83809	2	3.20675	0.0025
6.7	0.001	3.90961	0.01	3.91976	0.1	4.01798	1	4.73357	0.00111111	3.65621	0.0111111	3.66537	0.111111	3.75405	1.11111	4.40007	0.00125	3.41923	0.0125	3.42742	0.125	3.50671	1.25	4.08438	0.00142857	3.1976	0.0142857	3.20483	0.142857	3.27483	1.42857	3.78481	0.00166667	2.99032	0.0166667	2.9966	0.166667	3.05732	1.66667	3.49968	0.002	2.79647	0.02	2.80178	0.2	2.85315	2	3.22737	0.0025
6.8	0.001	3.94892	0.01	3.95932	0.1	4.05996	1	4.78983	0.00111111	3.68928	0.0111111	3.69866	0.111111	3.78942	1.11111	4.44769	0.00125	3.4467	0.0125	3.45509	0.125	3.53616	1.25	4.12419	0.00142857	3.22007	0.0142857	3.22746	0.142857	3.29897	1.42857	3.81757	0.00166667	3.00833	0.0166667	3.01474	0.166667	3.0767	1.66667	3.5261	0.002	2.8105	0.02	2.81591	0.2	2.86828	2	3.24807	0.0025
6.9	0.001	3.98862	0.01	3.99929	0.1	4.10237	1	4.84666	0.00111111	3.72265	0.0111111	3.73226	0.111111	3.82513	1.11111	4.49573	0.00125	3.4744	0.0125	3.48298	0.125	3.56586	1.25	4.1643	0.00142857	3.2427	0.0142857	3.25026	0.142857	3.32328	1.42857	3.85054	0.00166667	3.02644	0.0166667	3.03298	0.166667	3.0962	1.66667	3.55264	0.002	2.8246	0.02	2.83012	0.2	2.88349	2	3.26885	0.0025
7	0.001	4.02872	0.01	4.03965	0.1	4.14522	1	4.90406	0.00111111	3.75632	0.0111111	3.76615	0.111111	3.86118	1.11111	4.54419	0.00125	3.50232	0.0125	3.51109	0.125	3.59581	1.25	4.20472	0.00142857	3.26549	0.0142857	3.27321	0.142857	3.34777	1.42857	3.88373	0.00166667	3.04467	0.0166667	3.05134	0.166667	3.11583	1.66667	3.57933	0.002	2.83876	0.02	2.84439	0.2	2.89878	2	3.28971	0.0025
7.1	0.001	4.06923	0.01	4.08043	0.1	4.18852	1	4.96204	0.00111111	3.79029	0.0111111	3.80036	0.111111	3.89756	1.11111	4.59309	0.00125	3.53047	0.0125	3.53943	0.125	3.626	1.25	4.24546	0.00142857	3.28844	0.0142857	3.29633	0.142857	3.37244	1.42857	3.91713	0.00166667	3.063	0.0166667	3.06981	0.166667	3.13557	1.66667	3.60616	0.002	2.853	0.02	2.85874	0.2	2.91415	2	3.31065	0.0025
7.2	0.001	4.11014	0.01	4.12161	0.1	4.23227	1	5.0206	0.00111111	3.82458	0.0111111	3.83487	0.111111	3.93428	1.11111	4.64242	0.00125	3.55884	0.0125	3.568	0.125	3.65645	1.25	4.2865	0.00142857	3.31156	0.0142857	3.31961	0.142857	3.3973	1.42857	3.95075	0.00166667	3.08144	0.0166667	3.08839	0.166667	3.15545	1.66667	3.63313	0.002	2.86731	0.02	2.87316	0.2	2.9296	2	3.33168	0.0025
7.3	0.001	4.15147	0.01	4.16321	0.1	4.27647	1	5.07975	0.00111111	3.85917	0.0111111	3.8697	0.111111	3.97135	1.11111	4.69219	0.00125	3.58744	0.0125	3.5968	0.125	3.68715	1.25	4.32786	0.00142857	3.33483	0.0142857	3.34305	0.142857	3.42233	1.42857	3.98458	0.00166667	3.1	0.0166667	3.10709	0.166667	3.17544	1.66667	3.66024	0.002	2.88169	0.02	2.88765	0.2	2.94513	2	3.35279	0.0025
7.4	0.001	4.19321	0.01	4.20523	0.1	4.32114	1	5.13949	0.00111111	3.89407	0.0111111	3.90485	0.111111	4.00876	1.11111	4.7424	0.00125	3.61627	0.0125	3.62584	0.125	3.7181	1.25	4.36954	0.00142857	3.35827	0.0142857	3.36666	0.142857	3.44754	1.42857	4.01863	0.00166667	3.11867	0.0166667	3.12589	0.166667	3.19557	1.66667	3.68749	0.002	2.89615	0.02	2.90222	0.2	2.96074	2	3.37398	0.0025
7.5	0.001	4.23537	0.01	4.24768	0.1	4.36627	1	5.19983	0.00111111	3.9293	0.0111111	3.94032	0.111111	4.04652	1.11111	4.79306	0.00125	3.64533	0.0125	3.6551	0.125	3.74932	1.25	4.41154	0.00142857	3.38187	0.0142857	3.39043	0.142857	3.47294	1.42857	4.05291	0.00166667	3.13745	0.0166667	3.14481	0.166667	3.21581	1.66667	3.71488	0.002	2.91067	0.02	2.91686	0.2	2.97644	2	3.39526	0.0025
7.6	0.001	4.27796	0.01	4.29055	0.1	4.41186	1	5.26078	0.00111111	3.96483	0.0111111	3.9761	0.111111	4.08464	1.11111	4.84417	0.00125	3.67462	0.0125	3.68461	0.125	3.78079	1.25	4.45387	0.00142857	3.40564	0.0142857	3.41438	0.142857	3.49853	1.42857	4.08741	0.00166667	3.15634	0.0166667	3.16385	0.166667	3.23619	1.66667	3.74242	0.002	2.92527	0.02	2.93157	0.2	2.99222	2	3.41663	0.0025
7.7	0.001	4.32097	0.01	4.33386	0.1	4.45793	1	5.32234	0.00111111	4.0007	0.0111111	4.01221	0.111111	4.12311	1.11111	4.89573	0.00125	3.70415	0.0125	3.71435	0.125	3.81253	1.25	4.49652	0.00142857	3.42958	0.0142857	3.43849	0.142857	3.5243	1.42857	4.12213	0.00166667	3.17534	0.0166667	3.183	0.166667	3.25669	1.66667	3.7701	0.002	2.93994	0.02	2.94635	0.2	3.00807	2	3.43808	0.0025
7.8	0.001	4.36442	0.01	4.3776	0.1	4.50448	1	5.38452	0.00111111	4.03688	0.0111111	4.04865	0.111111	4.16195	1.11111	4.94775	0.00125	3.73392	0.0125	3.74433	0.125	3.84453	1.25	4.5395	0.00142857	3.45368	0.0142857	3.46277	0.142857	3.55026	1.42857	4.15708	0.00166667	3.19446	0.0166667	3.20226	0.166667	3.27732	1.66667	3.79793	0.002	2.95469	0.02	2.96122	0.2	3.02402	2	3.45961	0.0025
7.9	0.001	4.4083	0.01	4.42178	0.1	4.55151	1	5.44733	0.00111111	4.07339	0.0111111	4.08543	0.111111	4.20114	1.11111	5.00023	0.00125	3.76392	0.0125	3.77455	0.125	3.8768	1.25	4.58281	0.00142857	3.47796	0.0142857	3.48723	0.142857	3.57641	1.42857	4.19225	0.00166667	3.2137	0.0166667	3.22165	0.166667	3.29808	1.66667	3.82591	0.002	2.96951	0.02	2.97615	0.2	3.04004	2	3.48123	0.0025
8	0.001	4.45262	0.01	4.46642	0.1	4.59903	1	5.51076	0.00111111	4.11024	0.0111111	4.12253	0.111111	4.24071	1.11111	5.05318	0.00125	3.79417	0.0125	3.80502	0.125	3.90933	1.25	4.62645	0.00142857	3.5024	0.0142857	3.51185	0.142857	3.60275	1.42857	4.22766	0.00166667	3.23305	0.0166667	3.24115	0.166667	3.31898	1.66667	3.85403	0.002	2.9844	0.02	2.99116	0.2	3.05615	2	3.50294	0.0025
8.1	0.001	4.49739	0.01	4.5115	0.1	4.64705	1	5.57484	0.00111111	4.14741	0.0111111	4.15997	0.111111	4.28064	1.11111	5.1066	0.00125	3.82466	0.0125	3.83574	0.125	3.94214	1.25	4.67043	0.00142857	3.52702	0.0142857	3.53666	0.142857	3.62928	1.42857	4.26329	0.00166667	3.25252	0.0166667	3.26077	0.166667	3.34	1.66667	3.88231	0.002	2.99937	0.02	3.00625	0.2	3.07235	2	3.52474	0.0025
8.2	0.001	4.54261	0.01	4.55703	0.1	4.69556	1	5.63956	0.00111111	4.18493	0.0111111	4.19775	0.111111	4.32095	1.11111	5.16049	0.00125	3.8554	0.0125	3.8667	0.125	3.97522	1.25	4.71475	0.00142857	3.5518	0.0142857	3.56163	0.142857	3.65601	1.42857	4.29916	0.00166667	3.27211	0.0166667	3.2805	0.166667	3.36115	1.66667	3.91073	0.002	3.01442	0.02	3.02141	0.2	3.08862	2	3.54662	0.0025
8.3	0.001	4.58828	0.01	4.60303	0.1	4.74458	1	5.70492	0.00111111	4.22278	0.0111111	4.23588	0.111111	4.36164	1.11111	5.21487	0.00125	3.88638	0.0125	3.89791	0.125	4.00858	1.25	4.75942	0.00142857	3.57677	0.0142857	3.58678	0.142857	3.68293	1.42857	4.33527	0.00166667	3.29181	0.0166667	3.30036	0.166667	3.38244	1.66667	3.9393	0.002	3.02954	0.02	3.03665	0.2	3.10499	2	3.56859	0.0025
8.4	0.001	4.63442	0.01	4.64949	0.1	4.7941	1	5.77095	0.00111111	4.26097	0.0111111	4.27435	0.111111	4.40271	1.11111	5.26973	0.00125	3.91761	0.0125	3.92937	0.125	4.04221	1.25	4.80443	0.00142857	3.60191	0.0142857	3.61211	0.142857	3.71005	1.42857	4.3716	0.00166667	3.31163	0.0166667	3.32033	0.166667	3.40386	1.66667	3.96803	0.002	3.04473	0.02	3.05197	0.2	3.12144	2	3.59065	0.0025
8.5	0.001	4.68101	0.01	4.69642	0.1	4.84414	1	5.83764	0.00111111	4.29951	0.0111111	4.31317	0.111111	4.44416	1.11111	5.32507	0.00125	3.94909	0.0125	3.96109	0.125	4.07613	1.25	4.84978	0.00142857	3.62722	0.0142857	3.63762	0.142857	3.73737	1.42857	4.40818	0.00166667	3.33157	0.0166667	3.34043	0.166667	3.42541	1.66667	3.99691	0.002	3.06	0.02	3.06736	0.2	3.13797	2	3.61281	0.0025
8.6	0.001	4.72808	0.01	4.74382	0.1	4.8947	1	5.905	0.00111111	4.3384	0.0111111	4.35234	0.111111	4.486	1.11111	5.38091	0.00125	3.98083	0.0125	3.99306	0.125	4.11033	1.25	4.89549	0.00142857	3.65272	0.0142857	3.66331	0.142857	3.76489	1.42857	4.445	0.00166667	3.35163	0.0166667	3.36065	0.166667	3.4471	1.66667	4.02594	0.002	3.07535	0.02	3.08284	0.2	3.15459	2	3.63505	0.0025
8.7	0.001	4.77562	0.01	4.7917	0.1	4.94579	1	5.97303	0.00111111	4.37764	0.0111111	4.39187	0.111111	4.52823	1.11111	5.43725	0.00125	4.01282	0.0125	4.02529	0.125	4.14481	1.25	4.94155	0.00142857	3.67839	0.0142857	3.68918	0.142857	3.7926	1.42857	4.48205	0.00166667	3.37181	0.0166667	3.38099	0.166667	3.46892	1.66667	4.05513	0.002	3.09078	0.02	3.09839	0.2	3.1713	2	3.65738	0.0025
8.8	0.001	4.82363	0.01	4.84006	0.1	4.99741	1	6.04175	0.00111111	4.41724	0.0111111	4.43176	0.111111	4.57086	1.11111	5.49409	0.00125	4.04507	0.0125	4.05779	0.125	4.17958	1.25	4.98797	0.00142857	3.70424	0.0142857	3.71524	0.142857	3.82052	1.42857	4.51935	0.00166667	3.39212	0.0166667	3.40146	0.166667	3.49089	1.66667	4.08447	0.002	3.10628	0.02	3.11401	0.2	3.18809	2	3.6798	0.0025
8.9	0.001	4.87213	0.01	4.88892	0.1	5.04956	1	6.11117	0.00111111	4.45719	0.0111111	4.47201	0.111111	4.61388	1.11111	5.55143	0.00125	4.07757	0.0125	4.09054	0.125	4.21464	1.25	5.03475	0.00142857	3.73028	0.0142857	3.74147	0.142857	3.84865	1.42857	4.5569	0.00166667	3.41254	0.0166667	3.42204	0.166667	3.51299	1.66667	4.11397	0.002	3.12186	0.02	3.12972	0.2	3.20498	2	3.70232	0.0025
9	0.001	4.92112	0.01	4.93826	0.1	5.10225	1	6.18127	0.00111111	4.4975	0.0111111	4.51263	0.111111	4.65731	1.11111	5.60929	0.00125	4.11034	0.0125	4.12356	0.125	4.24999	1.25	5.08188	0.00142857	3.75649	0.0142857	3.7679	0.142857	3.87697	1.42857	4.59469	0.00166667	3.43309	0.0166667	3.44276	0.166667	3.53522	1.66667	4.14363	0.002	3.13752	0.02	3.14551	0.2	3.22195	2	3.72493	0.0025
9.1	0.001	4.9706	0.01	4.9881	0.1	5.15549	1	6.25209	0.00111111	4.53818	0.0111111	4.55361	0.111111	4.70114	1.11111	5.66766	0.00125	4.14337	0.0125	4.15684	0.125	4.28564	1.25	5.12939	0.00142857	3.7829	0.0142857	3.7945	0.142857	3.90551	1.42857	4.63272	0.00166667	3.45377	0.0166667	3.4636	0.166667	3.5576	1.66667	4.17345	0.002	3.15325	0.02	3.16137	0.2	3.23901	2	3.74763	0.0025
9.2	0.001	5.02058	0.01	5.03845	0.1	5.20929	1	6.32361	0.00111111	4.57923	0.0111111	4.59497	0.111111	4.74539	1.11111	5.72655	0.00125	4.17667	0.0125	4.19039	0.125	4.32158	1.25	5.17726	0.00142857	3.80948	0.0142857	3.8213	0.142857	3.93425	1.42857	4.67101	0.00166667	3.47456	0.0166667	3.48456	0.166667	3.58012	1.66667	4.20342	0.002	3.16907	0.02	3.17732	0.2	3.25616	2	3.77043	0.0025
9.3	0.001	5.07106	0.01	5.0893	0.1	5.26364	1	6.39585	0.00111111	4.62065	0.0111111	4.6367	0.111111	4.79005	1.11111	5.78596	0.00125	4.21023	0.0125	4.22422	0.125	4.35782	1.25	5.22551	0.00142857	3.83626	0.0142857	3.84829	0.142857	3.96321	1.42857	4.70955	0.00166667	3.49548	0.0166667	3.50565	0.166667	3.60278	1.66667	4.23356	0.002	3.18496	0.02	3.19334	0.2	3.2734	2	3.79332	0.0025
9.4	0.001	5.12204	0.01	5.14067	0.1	5.31855	1	6.46882	0.00111111	4.66244	0.0111111	4.67881	0.111111	4.83512	1.11111	5.84591	0.00125	4.24407	0.0125	4.25832	0.125	4.39436	1.25	5.27412	0.00142857	3.86322	0.0142857	3.87546	0.142857	3.99237	1.42857	4.74835	0.00166667	3.51653	0.0166667	3.52687	0.166667	3.62558	1.66667	4.26386	0.002	3.20094	0.02	3.20945	0.2	3.29073	2	3.8163	0.0025
9.5	0.001	5.17354	0.01	5.19256	0.1	5.37404	1	6.54253	0.00111111	4.70461	0.0111111	4.72131	0.111111	4.88062	1.11111	5.90639	0.00125	4.27817	0.0125	4.29269	0.125	4.43121	1.25	5.32312	0.00142857	3.89037	0.0142857	3.90283	0.142857	4.02175	1.42857	4.7874	0.00166667	3.53771	0.0166667	3.54822	0.166667	3.64852	1.66667	4.29432	0.002	3.21699	0.02	3.22564	0.2	3.30815	2	3.83938	0.0025
9.6	0.001	5.22556	0.01	5.24497	0.1	5.4301	1	6.61697	0.00111111	4.74716	0.0111111	4.76419	0.111111	4.92655	1.11111	5.96741	0.00125	4.31255	0.0125	4.32734	0.125	4.46837	1.25	5.37249	0.00142857	3.91771	0.0142857	3.93039	0.142857	4.05134	1.42857	4.8267	0.00166667	3.55901	0.0166667	3.56969	0.166667	3.67161	1.66667	4.32495	0.002	3.23313	0.02	3.24191	0.2	3.32566	2	3.86256	0.0025
9.7	0.001	5.2781	0.01	5.29791	0.1	5.48675	1	6.69216	0.00111111	4.7901	0.0111111	4.80745	0.111111	4.9729	1.11111	6.02897	0.00125	4.34721	0.0125	4.36227	0.125	4.50583	1.25	5.42225	0.00142857	3.94525	0.0142857	3.95815	0.142857	4.08115	1.42857	4.86627	0.00166667	3.58044	0.0166667	3.5913	0.166667	3.69484	1.66667	4.35574	0.002	3.24935	0.02	3.25826	0.2	3.34326	2	3.88583	0.0025
9.8	0.001	5.33117	0.01	5.35138	0.1	5.54398	1	6.76811	0.00111111	4.83343	0.0111111	4.85112	0.111111	5.01969	1.11111	6.09108	0.00125	4.38214	0.0125	4.39748	0.125	4.54361	1.25	5.4724	0.00142857	3.97298	0.0142857	3.9861	0.142857	4.11117	1.42857	4.90609	0.00166667	3.602	0.0166667	3.61304	0.166667	3.71821	1.66667	4.3867	0.002	3.26564	0.02	3.27469	0.2	3.36095	2	3.9092	0.0025
9.9	0.001	5.38477	0.01	5.40539	0.1	5.60181	1	6.84482	0.00111111	4.87715	0.0111111	4.89518	0.111111	5.06691	1.11111	6.15375	0.00125	4.41736	0.0125	4.43297	0.125	4.5817	1.25	5.52293	0.00142857	4.0009	0.0142857	4.01425	0.142857	4.14142	1.42857	4.94618	0.00166667	3.62369	0.0166667	3.63491	0.166667	3.74174	1.66667	4.41783	0.002	3.28202	0.02	3.29121	0.2	3.37874	2	3.93267	0.0025
10	0.001	5.43891	0.01	5.45995	0.1	5.66023	1	6.9223	0.00111111	4.92126	0.0111111	4.93963	0.111111	5.11458	1.11111	6.21697	0.00125	4.45286	0.0125	4.46876	0.125	4.62011	1.25	5.57386	0.00142857	4.02902	0.0142857	4.0426	0.142857	4.17188	1.42857	4.98654	0.00166667	3.64551	0.0166667	3.65691	0.166667	3.76541	1.66667	4.44912	0.002	3.29848	0.02	3.30781	0.2	3.39662	2	3.95623	0.0025
10.1	0.001	5.4936	0.01	5.51506	0.1	5.71927	1	7.00056	0.00111111	4.96577	0.0111111	4.9845	0.111111	5.16269	1.11111	6.28076	0.00125	4.48864	0.0125	4.50483	0.125	4.65884	1.25	5.62519	0.00142857	4.05734	0.0142857	4.07115	0.142857	4.20257	1.42857	5.02716	0.00166667	3.66746	0.0166667	3.67904	0.166667	3.78923	1.66667	4.48059	0.002	3.31503	0.02	3.3245	0.2	3.41459	2	3.9799	0.0025
10.2	0.001	5.54883	0.01	5.57072	0.1	5.77891	1	7.07961	0.00111111	5.01068	0.0111111	5.02977	0.111111	5.21125	1.11111	6.34512	0.00125	4.52471	0.0125	4.54119	0.125	4.69789	1.25	5.67691	0.00142857	4.08586	0.0142857	4.0999	0.142857	4.23348	1.42857	5.06805	0.00166667	3.68955	0.0166667	3.70131	0.166667	3.8132	1.66667	4.51222	0.002	3.33166	0.02	3.34126	0.2	3.43266	2	4.00366	0.0025
10.3	0.001	5.60463	0.01	5.62695	0.1	5.83918	1	7.15945	0.00111111	5.05601	0.0111111	5.07545	0.111111	5.26027	1.11111	6.41005	0.00125	4.56107	0.0125	4.57784	0.125	4.73727	1.25	5.72903	0.00142857	4.11457	0.0142857	4.12885	0.142857	4.26462	1.42857	5.10921	0.00166667	3.71176	0.0166667	3.72371	0.166667	3.83731	1.66667	4.54403	0.002	3.34837	0.02	3.35812	0.2	3.45082	2	4.02753	0.0025
10.4	0.001	5.66098	0.01	5.68374	0.1	5.90007	1	7.24009	0.00111111	5.10174	0.0111111	5.12154	0.111111	5.30975	1.11111	6.47556	0.00125	4.59773	0.0125	4.61479	0.125	4.77697	1.25	5.78156	0.00142857	4.14349	0.0142857	4.15801	0.142857	4.29598	1.42857	5.15064	0.00166667	3.73411	0.0166667	3.74625	0.166667	3.86158	1.66667	4.57601	0.002	3.36516	0.02	3.37506	0.2	3.46908	2	4.05149	0.0025
10.5	0.001	5.7179	0.01	5.74111	0.1	5.96159	1	7.32155	0.00111111	5.14788	0.0111111	5.16806	0.111111	5.35968	1.11111	6.54166	0.00125	4.63467	0.0125	4.65204	0.125	4.817	1.25	5.8345	0.00142857	4.17261	0.0142857	4.18738	0.142857	4.32757	1.42857	5.19235	0.00166667	3.7566	0.0166667	3.76893	0.166667	3.886	1.66667	4.60816	0.002	3.38204	0.02	3.39208	0.2	3.48743	2	4.07556	0.0025
10.6	0.001	5.77539	0.01	5.79906	0.1	6.02375	1	7.40382	0.00111111	5.19444	0.0111111	5.21499	0.111111	5.41009	1.11111	6.60834	0.00125	4.67192	0.0125	4.68959	0.125	4.85737	1.25	5.88786	0.00142857	4.20194	0.0142857	4.21695	0.142857	4.3594	1.42857	5.23433	0.00166667	3.77922	0.0166667	3.79174	0.166667	3.91058	1.66667	4.64049	0.002	3.399	0.02	3.40919	0.2	3.50588	2	4.09973	0.0025
10.7	0.001	5.83345	0.01	5.85759	0.1	6.08656	1	7.48692	0.00111111	5.24142	0.0111111	5.26236	0.111111	5.46096	1.11111	6.67562	0.00125	4.70946	0.0125	4.72745	0.125	4.89808	1.25	5.94162	0.00142857	4.23147	0.0142857	4.24673	0.142857	4.39145	1.42857	5.27659	0.00166667	3.80198	0.0166667	3.81469	0.166667	3.93531	1.66667	4.67299	0.002	3.41605	0.02	3.42638	0.2	3.52442	2	4.124	0.0025
10.8	0.001	5.89211	0.01	5.91671	0.1	6.15002	1	7.57085	0.00111111	5.28883	0.0111111	5.31015	0.111111	5.51232	1.11111	6.7435	0.00125	4.74731	0.0125	4.76561	0.125	4.93912	1.25	5.99581	0.00142857	4.26121	0.0142857	4.27672	0.142857	4.42374	1.42857	5.31913	0.00166667	3.82487	0.0166667	3.83778	0.166667	3.96019	1.66667	4.70567	0.002	3.43318	0.02	3.44367	0.2	3.54306	2	4.14837	0.0025
10.9	0.001	5.95135	0.01	5.97643	0.1	6.21413	1	7.65563	0.00111111	5.33667	0.0111111	5.35838	0.111111	5.56415	1.11111	6.81199	0.00125	4.78546	0.0125	4.80407	0.125	4.9805	1.25	6.05042	0.00142857	4.29116	0.0142857	4.30692	0.142857	4.45627	1.42857	5.36196	0.00166667	3.8479	0.0166667	3.86101	0.166667	3.98523	1.66667	4.73853	0.002	3.4504	0.02	3.46103	0.2	3.5618	2	4.17285	0.0025
11	0.001	6.01119	0.01	6.03675	0.1	6.27891	1	7.74126	0.00111111	5.38494	0.0111111	5.40704	0.111111	5.61646	1.11111	6.88109	0.00125	4.82391	0.0125	4.84285	0.125	5.02223	1.25	6.10545	0.00142857	4.32132	0.0142857	4.33733	0.142857	4.48903	1.42857	5.40507	0.00166667	3.87107	0.0166667	3.88438	0.166667	4.01042	1.66667	4.77157	0.002	3.46771	0.02	3.47849	0.2	3.58063	2	4.19743	0.0025
11.1	0.001	6.07163	0.01	6.09768	0.1	6.34437	1	7.82775	0.00111111	5.43364	0.0111111	5.45615	0.111111	5.66927	1.11111	6.95081	0.00125	4.86268	0.0125	4.88194	0.125	5.06431	1.25	6.16092	0.00142857	4.35169	0.0142857	4.36796	0.142857	4.52203	1.42857	5.44846	0.00166667	3.89438	0.0166667	3.90789	0.166667	4.03577	1.66667	4.80479	0.002	3.4851	0.02	3.49604	0.2	3.59957	2	4.22212	0.0025
11.2	0.001	6.13267	0.01	6.15922	0.1	6.4105	1	7.91511	0.00111111	5.48279	0.0111111	5.5057	0.111111	5.72257	1.11111	7.02115	0.00125	4.90176	0.0125	4.92134	0.125	5.10673	1.25	6.21681	0.00142857	4.38228	0.0142857	4.39881	0.142857	4.55527	1.42857	5.49215	0.00166667	3.91783	0.0166667	3.93154	0.166667	4.06129	1.66667	4.8382	0.002	3.50258	0.02	3.51367	0.2	3.6186	2	4.24691	0.0025
11.3	0.001	6.19434	0.01	6.22139	0.1	6.47732	1	8.00335	0.00111111	5.53238	0.0111111	5.55571	0.111111	5.77637	1.11111	7.09212	0.00125	4.94115	0.0125	4.96107	0.125	5.14951	1.25	6.27315	0.00142857	4.41308	0.0142857	4.42987	0.142857	4.58875	1.42857	5.53612	0.00166667	3.94142	0.0166667	3.95534	0.166667	4.08696	1.66667	4.87178	0.002	3.52015	0.02	3.53139	0.2	3.63773	2	4.27181	0.0025
11.4	0.001	6.25662	0.01	6.28418	0.1	6.54483	1	8.09248	0.00111111	5.58242	0.0111111	5.60616	0.111111	5.83067	1.11111	7.16372	0.00125	4.98086	0.0125	5.00111	0.125	5.19265	1.25	6.32992	0.00142857	4.4441	0.0142857	4.46116	0.142857	4.62248	1.42857	5.58039	0.00166667	3.96516	0.0166667	3.97928	0.166667	4.11279	1.66667	4.90555	0.002	3.53781	0.02	3.5492	0.2	3.65696	2	4.29681	0.0025
11.5	0.001	6.31952	0.01	6.34761	0.1	6.61304	1	8.1825	0.00111111	5.63291	0.0111111	5.65708	0.111111	5.88548	1.11111	7.23596	0.00125	5.02088	0.0125	5.04148	0.125	5.23614	1.25	6.38713	0.00142857	4.47533	0.0142857	4.49266	0.142857	4.65646	1.42857	5.62495	0.00166667	3.98903	0.0166667	4.00336	0.166667	4.13878	1.66667	4.93951	0.002	3.55555	0.02	3.56711	0.2	3.6763	2	4.32192	0.0025
11.6	0.001	6.38306	0.01	6.41168	0.1	6.68196	1	8.27342	0.00111111	5.68386	0.0111111	5.70846	0.111111	5.9408	1.11111	7.30885	0.00125	5.06123	0.0125	5.08217	0.125	5.27999	1.25	6.4448	0.00142857	4.50678	0.0142857	4.52439	0.142857	4.69068	1.42857	5.66981	0.00166667	4.01305	0.0166667	4.02759	0.166667	4.16494	1.66667	4.97365	0.002	3.57339	0.02	3.5851	0.2	3.69573	2	4.34715	0.0025
11.7	0.001	6.44724	0.01	6.47639	0.1	6.75159	1	8.36526	0.00111111	5.73527	0.0111111	5.7603	0.111111	5.99664	1.11111	7.38239	0.00125	5.1019	0.0125	5.12319	0.125	5.32422	1.25	6.50291	0.00142857	4.53846	0.0142857	4.55634	0.142857	4.72515	1.42857	5.71497	0.00166667	4.03722	0.0166667	4.05197	0.166667	4.19126	1.66667	5.00798	0.002	3.59131	0.02	3.60318	0.2	3.71526	2	4.37247	0.0025
11.8	0.001	6.51207	0.01	6.54176	0.1	6.82195	1	8.45803	0.00111111	5.78715	0.0111111	5.81262	0.111111	6.053	1.11111	7.45658	0.00125	5.1429	0.0125	5.16455	0.125	5.3688	1.25	6.56148	0.00142857	4.57036	0.0142857	4.58851	0.142857	4.75987	1.42857	5.76043	0.00166667	4.06153	0.0166667	4.07649	0.166667	4.21774	1.66667	5.0425	0.002	3.60932	0.02	3.62135	0.2	3.7349	2	4.39791	0.0025
11.9	0.001	6.57754	0.01	6.60778	0.1	6.89304	1	8.55172	0.00111111	5.83949	0.0111111	5.86541	0.111111	6.10988	1.11111	7.53144	0.00125	5.18423	0.0125	5.20623	0.125	5.41376	1.25	6.6205	0.00142857	4.60248	0.0142857	4.62092	0.142857	4.79485	1.42857	5.80619	0.00166667	4.08598	0.0166667	4.10117	0.166667	4.24439	1.66667	5.07721	0.002	3.62742	0.02	3.63962	0.2	3.75464	2	4.42346	0.0025
12	0.001	6.64368	0.01	6.67448	0.1	6.96486	1	8.64636	0.00111111	5.89231	0.0111111	5.91868	0.111111	6.1673	1.11111	7.60697	0.00125	5.22589	0.0125	5.24826	0.125	5.4591	1.25	6.67999	0.00142857	4.63483	0.0142857	4.65355	0.142857	4.83008	1.42857	5.85226	0.00166667	4.11059	0.0166667	4.12599	0.166667	4.27121	1.66667	5.11211	0.002	3.64562	0.02	3.65798	0.2	3.77448	2	4.44912	0.0025
12.1	0.001	6.71048	0.01	6.74184	0.1	7.03743	1	8.74194	0.00111111	5.9456	0.0111111	5.97243	0.111111	6.22526	1.11111	7.68318	0.00125	5.26789	0.0125	5.29062	0.125	5.50481	1.25	6.73994	0.00142857	4.6674	0.0142857	4.68641	0.142857	4.86556	1.42857	5.89864	0.00166667	4.13534	0.0166667	4.15096	0.166667	4.29819	1.66667	5.1472	0.002	3.6639	0.02	3.67643	0.2	3.79443	2	4.47489	0.0025
12.2	0.001	6.77795	0.01	6.80989	0.1	7.11075	1	8.83849	0.00111111	5.99938	0.0111111	6.02667	0.111111	6.28375	1.11111	7.76006	0.00125	5.31022	0.0125	5.33332	0.125	5.5509	1.25	6.80036	0.00142857	4.70021	0.0142857	4.71951	0.142857	4.90131	1.42857	5.94532	0.00166667	4.16024	0.0166667	4.17609	0.166667	4.32535	1.66667	5.18249	0.002	3.68228	0.02	3.69497	0.2	3.81448	2	4.50077	0.0025
12.3	0.001	6.8461	0.01	6.87862	0.1	7.18483	1	8.93601	0.00111111	6.05364	0.0111111	6.08141	0.111111	6.34279	1.11111	7.83764	0.00125	5.3529	0.0125	5.37637	0.125	5.59737	1.25	6.86125	0.00142857	4.73324	0.0142857	4.75284	0.142857	4.93731	1.42857	5.99232	0.00166667	4.18529	0.0166667	4.20136	0.166667	4.35267	1.66667	5.21797	0.002	3.70075	0.02	3.71361	0.2	3.83463	2	4.52677	0.0025
12.4	0.001	6.91493	0.01	6.94805	0.1	7.25968	1	9.03451	0.00111111	6.1084	0.0111111	6.13664	0.111111	6.40239	1.11111	7.91591	0.00125	5.39591	0.0125	5.41977	0.125	5.64423	1.25	6.92262	0.00142857	4.76651	0.0142857	4.7864	0.142857	4.97358	1.42857	6.03963	0.00166667	4.21049	0.0166667	4.22679	0.166667	4.38016	1.66667	5.25365	0.002	3.71931	0.02	3.73234	0.2	3.85489	2	4.55288	0.0025
12.5	0.001	6.98446	0.01	7.01818	0.1	7.33531	1	9.134	0.00111111	6.16365	0.0111111	6.19237	0.111111	6.46254	1.11111	7.99487	0.00125	5.43927	0.0125	5.46351	0.125	5.69148	1.25	6.98447	0.00142857	4.80001	0.0142857	4.8202	0.142857	5.01012	1.42857	6.08726	0.00166667	4.23585	0.0166667	4.25238	0.166667	4.40783	1.66667	5.28952	0.002	3.73797	0.02	3.75116	0.2	3.87526	2	4.5791	0.0025
12.6	0.001	7.05468	0.01	7.08901	0.1	7.41172	1	9.23449	0.00111111	6.21939	0.0111111	6.24861	0.111111	6.52325	1.11111	8.07455	0.00125	5.48298	0.0125	5.50761	0.125	5.73913	1.25	7.0468	0.00142857	4.83374	0.0142857	4.85424	0.142857	5.04692	1.42857	6.13521	0.00166667	4.26135	0.0166667	4.27812	0.166667	4.43567	1.66667	5.3256	0.002	3.75672	0.02	3.77008	0.2	3.89573	2	4.60544	0.0025
12.7	0.001	7.12561	0.01	7.16056	0.1	7.48892	1	9.33598	0.00111111	6.27565	0.0111111	6.30536	0.111111	6.58454	1.11111	8.15493	0.00125	5.52705	0.0125	5.55207	0.125	5.78717	1.25	7.10963	0.00142857	4.86772	0.0142857	4.88852	0.142857	5.08398	1.42857	6.18348	0.00166667	4.28701	0.0166667	4.30401	0.166667	4.46368	1.66667	5.36188	0.002	3.77556	0.02	3.7891	0.2	3.91631	2	4.63189	0.0025
12.8	0.001	7.19726	0.01	7.23283	0.1	7.56692	1	9.4385	0.00111111	6.33241	0.0111111	6.36263	0.111111	6.64639	1.11111	8.23604	0.00125	5.57146	0.0125	5.59688	0.125	5.83561	1.25	7.17294	0.00142857	4.90193	0.0142857	4.92304	0.142857	5.12132	1.42857	6.23208	0.00166667	4.31283	0.0166667	4.33006	0.166667	4.49187	1.66667	5.39835	0.002	3.7945	0.02	3.80821	0.2	3.93699	2	4.65845	0.0025
12.9	0.001	7.26962	0.01	7.30583	0.1	7.64573	1	9.54205	0.00111111	6.38969	0.0111111	6.42041	0.111111	6.70882	1.11111	8.31787	0.00125	5.61623	0.0125	5.64206	0.125	5.88445	1.25	7.23675	0.00142857	4.93638	0.0142857	4.95781	0.142857	5.15893	1.42857	6.281	0.00166667	4.3388	0.0166667	4.35627	0.166667	4.52024	1.66667	5.43503	0.002	3.81353	0.02	3.82742	0.2	3.95779	2	4.68514	0.0025
13	0.001	7.34272	0.01	7.37957	0.1	7.72536	1	9.64664	0.00111111	6.44748	0.0111111	6.47872	0.111111	6.77184	1.11111	8.40044	0.00125	5.66137	0.0125	5.6876	0.125	5.9337	1.25	7.30106	0.00142857	4.97108	0.0142857	4.99282	0.142857	5.19681	1.42857	6.33024	0.00166667	4.36492	0.0166667	4.38263	0.166667	4.54878	1.66667	5.47192	0.002	3.83265	0.02	3.84672	0.2	3.97869	2	4.71194	0.0025
13.1	0.001	7.41654	0.01	7.45405	0.1	7.80582	1	9.75228	0.00111111	6.5058	0.0111111	6.53756	0.111111	6.83544	1.11111	8.48374	0.00125	5.70686	0.0125	5.73351	0.125	5.98335	1.25	7.36588	0.00142857	5.00602	0.0142857	5.02808	0.142857	5.23497	1.42857	6.37982	0.00166667	4.39121	0.0166667	4.40916	0.166667	4.5775	1.66667	5.509	0.002	3.85188	0.02	3.86612	0.2	3.9997	2	4.73886	0.0025
13.2	0.001	7.49111	0.01	7.52929	0.1	7.8871	1	9.85898	0.00111111	6.56464	0.0111111	6.59693	0.111111	6.89964	1.11111	8.56779	0.00125	5.75272	0.0125	5.77978	0.125	6.03342	1.25	7.4312	0.00142857	5.0412	0.0142857	5.06359	0.142857	5.27341	1.42857	6.42973	0.00166667	4.41765	0.0166667	4.43585	0.166667	4.6064	1.66667	5.5463	0.002	3.8712	0.02	3.88562	0.2	4.02082	2	4.76589	0.0025
13.3	0.001	7.56643	0.01	7.60528	0.1	7.96923	1	9.96676	0.00111111	6.62402	0.0111111	6.65685	0.111111	6.96443	1.11111	8.6526	0.00125	5.79895	0.0125	5.82644	0.125	6.08391	1.25	7.49704	0.00142857	5.07663	0.0142857	5.09934	0.142857	5.31213	1.42857	6.47998	0.00166667	4.44425	0.0166667	4.4627	0.166667	4.63548	1.66667	5.5838	0.002	3.89061	0.02	3.90522	0.2	4.04205	2	4.79305	0.0025
13.4	0.001	7.64251	0.01	7.68204	0.1	8.05221	1	10.0756	0.00111111	6.68393	0.0111111	6.7173	0.111111	7.02984	1.11111	8.73816	0.00125	5.84555	0.0125	5.87347	0.125	6.13482	1.25	7.56339	0.00142857	5.11231	0.0142857	5.13535	0.142857	5.35113	1.42857	6.53057	0.00166667	4.47101	0.0166667	4.48971	0.166667	4.66474	1.66667	5.62152	0.002	3.91013	0.02	3.92492	0.2	4.0634	2	4.82033	0.0025
13.5	0.001	7.71935	0.01	7.75958	0.1	8.13606	1	10.1856	0.00111111	6.74438	0.0111111	6.77831	0.111111	7.09585	1.11111	8.82448	0.00125	5.89253	0.0125	5.92087	0.125	6.18615	1.25	7.63026	0.00142857	5.14824	0.0142857	5.17162	0.142857	5.39041	1.42857	6.58149	0.00166667	4.49794	0.0166667	4.51688	0.166667	4.69419	1.66667	5.65944	0.002	3.92974	0.02	3.94471	0.2	4.08485	2	4.84772	0.0025
13.6	0.001	7.79697	0.01	7.83789	0.1	8.22077	1	10.2966	0.00111111	6.80539	0.0111111	6.83987	0.111111	7.16248	1.11111	8.91159	0.00125	5.93988	0.0125	5.96866	0.125	6.2379	1.25	7.69766	0.00142857	5.18443	0.0142857	5.20814	0.142857	5.42998	1.42857	6.63276	0.00166667	4.52502	0.0166667	4.54422	0.166667	4.72382	1.66667	5.69757	0.002	3.94945	0.02	3.96461	0.2	4.10641	2	4.87524	0.0025
13.7	0.001	7.87536	0.01	7.917	0.1	8.30636	1	10.4088	0.00111111	6.86694	0.0111111	6.90199	0.111111	7.22973	1.11111	8.99947	0.00125	5.98762	0.0125	6.01684	0.125	6.29009	1.25	7.76559	0.00142857	5.22086	0.0142857	5.24492	0.142857	5.46984	1.42857	6.68437	0.00166667	4.55227	0.0166667	4.57172	0.166667	4.75363	1.66667	5.73592	0.002	3.96926	0.02	3.98461	0.2	4.12809	2	4.90288	0.0025
13.8	0.001	7.95454	0.01	7.99691	0.1	8.39283	1	10.5221	0.00111111	6.92905	0.0111111	6.96467	0.111111	7.29761	1.11111	9.08814	0.00125	6.03573	0.0125	6.06541	0.125	6.34271	1.25	7.83405	0.00142857	5.25756	0.0142857	5.28196	0.142857	5.50999	1.42857	6.73633	0.00166667	4.57968	0.0166667	4.59939	0.166667	4.78364	1.66667	5.77449	0.002	3.98917	0.02	4.0047	0.2	4.14988	2	4.93064	0.0025
13.9	0.001	8.03452	0.01	8.07762	0.1	8.4802	1	10.6365	0.00111111	6.99172	0.0111111	7.02793	0.111111	7.36613	1.11111	9.1776	0.00125	6.08424	0.0125	6.11436	0.125	6.39577	1.25	7.90305	0.00142857	5.29451	0.0142857	5.31926	0.142857	5.55043	1.42857	6.78864	0.00166667	4.60726	0.0166667	4.62723	0.166667	4.81382	1.66667	5.81326	0.002	4.00918	0.02	4.0249	0.2	4.17179	2	4.95853	0.0025
14	0.001	8.11531	0.01	8.15915	0.1	8.56848	1	10.7521	0.00111111	7.05496	0.0111111	7.09175	0.111111	7.43528	1.11111	9.26786	0.00125	6.13313	0.0125	6.16371	0.125	6.44927	1.25	7.97259	0.00142857	5.33172	0.0142857	5.35682	0.142857	5.59116	1.42857	6.8413	0.00166667	4.635	0.0166667	4.65524	0.166667	4.8442	1.66667	5.85226	0.002	4.02929	0.02	4.0452	0.2	4.1938	2	4.98654	0.0025
14.1	0.001	8.1969	0.01	8.2415	0.1	8.65767	1	10.8689	0.00111111	7.11877	0.0111111	7.15616	0.111111	7.50508	1.11111	9.35893	0.00125	6.18242	0.0125	6.21347	0.125	6.50321	1.25	8.04267	0.00142857	5.36919	0.0142857	5.39465	0.142857	5.6322	1.42857	6.89432	0.00166667	4.66291	0.0166667	4.68341	0.166667	4.87477	1.66667	5.89148	0.002	4.0495	0.02	4.06561	0.2	4.21594	2	5.01467	0.0025
14.2	0.001	8.27932	0.01	8.32468	0.1	8.74779	1	10.9868	0.00111111	7.18316	0.0111111	7.22115	0.111111	7.57553	1.11111	9.45082	0.00125	6.2321	0.0125	6.26362	0.125	6.5576	1.25	8.11331	0.00142857	5.40693	0.0142857	5.43274	0.142857	5.67353	1.42857	6.94769	0.00166667	4.69099	0.0166667	4.71176	0.166667	4.90553	1.66667	5.93091	0.002	4.06981	0.02	4.08611	0.2	4.23819	2	5.04293	0.0025
14.3	0.001	8.36256	0.01	8.4087	0.1	8.83884	1	11.1059	0.00111111	7.24813	0.0111111	7.28673	0.111111	7.64664	1.11111	9.54354	0.00125	6.28218	0.0125	6.31417	0.125	6.61245	1.25	8.1845	0.00142857	5.44493	0.0142857	5.47111	0.142857	5.71516	1.42857	7.00143	0.00166667	4.71923	0.0166667	4.74028	0.166667	4.93648	1.66667	5.97057	0.002	4.09022	0.02	4.10672	0.2	4.26055	2	5.07132	0.0025
14.4	0.001	8.44664	0.01	8.49357	0.1	8.93083	1	11.2262	0.00111111	7.31369	0.0111111	7.35291	0.111111	7.71841	1.11111	9.63708	0.00125	6.33267	0.0125	6.36514	0.125	6.66775	1.25	8.25625	0.00142857	5.4832	0.0142857	5.50975	0.142857	5.75709	1.42857	7.05553	0.00166667	4.74765	0.0166667	4.76897	0.166667	4.96762	1.66667	6.01045	0.002	4.11074	0.02	4.12743	0.2	4.28303	2	5.09983	0.0025
14.5	0.001	8.53157	0.01	8.57929	0.1	9.02378	1	11.3477	0.00111111	7.37984	0.0111111	7.41969	0.111111	7.79086	1.11111	9.73146	0.00125	6.38356	0.0125	6.41652	0.125	6.72351	1.25	8.32857	0.00142857	5.52174	0.0142857	5.54865	0.142857	5.79933	1.42857	7.10999	0.00166667	4.77624	0.0166667	4.79783	0.166667	4.99896	1.66667	6.05055	0.002	4.13135	0.02	4.14825	0.2	4.30563	2	5.12847	0.0025
14.6	0.001	8.61735	0.01	8.66588	0.1	9.11769	1	11.4705	0.00111111	7.44659	0.0111111	7.48707	0.111111	7.86398	1.11111	9.82669	0.00125	6.43485	0.0125	6.46831	0.125	6.77973	1.25	8.40146	0.00142857	5.56055	0.0142857	5.58784	0.142857	5.84188	1.42857	7.16482	0.00166667	4.805	0.0166667	4.82687	0.166667	5.0305	1.66667	6.09088	0.002	4.15207	0.02	4.16917	0.2	4.32835	2	5.15724	0.0025
14.7	0.001	8.70399	0.01	8.75335	0.1	9.21257	1	11.5944	0.00111111	7.51394	0.0111111	7.55507	0.111111	7.93778	1.11111	9.92277	0.00125	6.48657	0.0125	6.52052	0.125	6.83642	1.25	8.47492	0.00142857	5.59963	0.0142857	5.6273	0.142857	5.88474	1.42857	7.22002	0.00166667	4.83393	0.0166667	4.85609	0.166667	5.06223	1.66667	6.13143	0.002	4.1729	0.02	4.1902	0.2	4.35118	2	5.18613	0.0025
14.8	0.001	8.79151	0.01	8.84169	0.1	9.30844	1	11.7197	0.00111111	7.5819	0.0111111	7.62368	0.111111	8.01227	1.11111	10.0197	0.00125	6.53869	0.0125	6.57315	0.125	6.89358	1.25	8.54895	0.00142857	5.63899	0.0142857	5.66703	0.142857	5.92791	1.42857	7.2756	0.00166667	4.86304	0.0166667	4.88548	0.166667	5.09416	1.66667	6.17222	0.002	4.19383	0.02	4.21133	0.2	4.37413	2	5.21516	0.0025
14.9	0.001	8.8799	0.01	8.93093	0.1	9.40529	1	11.8461	0.00111111	7.65048	0.0111111	7.69292	0.111111	8.08745	1.11111	10.1175	0.00125	6.59124	0.0125	6.6262	0.125	6.95121	1.25	8.62357	0.00142857	5.67862	0.0142857	5.70705	0.142857	5.97139	1.42857	7.33155	0.00166667	4.89232	0.0166667	4.91505	0.166667	5.12629	1.66667	6.21323	0.002	4.21487	0.02	4.23258	0.2	4.39721	2	5.24432	0.0025
15	0.001	8.96919	0.01	9.02107	0.1	9.50316	1	11.9739	0.00111111	7.71968	0.0111111	7.76279	0.111111	8.16334	1.11111	10.2162	0.00125	6.64421	0.0125	6.67968	0.125	7.00933	1.25	8.69878	0.00142857	5.71853	0.0142857	5.74736	0.142857	6.01519	1.42857	7.38787	0.00166667	4.92178	0.0166667	4.9448	0.166667	5.15862	1.66667	6.25448	0.002	4.23601	0.02	4.25392	0.2	4.4204	2	5.27361	0.0025
15.1	0.001	9.05937	0.01	9.11212	0.1	9.60203	1	12.1029	0.00111111	7.7895	0.0111111	7.83329	0.111111	8.23994	1.11111	10.3158	0.00125	6.6976	0.0125	6.7336	0.125	7.06793	1.25	8.77458	0.00142857	5.75872	0.0142857	5.78794	0.142857	6.05931	1.42857	7.44458	0.00166667	4.95142	0.0166667	4.97472	0.166667	5.19115	1.66667	6.29596	0.002	4.25725	0.02	4.27538	0.2	4.44371	2	5.30303	0.0025
15.2	0.001	9.15046	0.01	9.20409	0.1	9.70193	1	12.2332	0.00111111	7.85995	0.0111111	7.90443	0.111111	8.31725	1.11111	10.4163	0.00125	6.75142	0.0125	6.78795	0.125	7.12701	1.25	8.85098	0.00142857	5.7992	0.0142857	5.82881	0.142857	6.10375	1.42857	7.50168	0.00166667	4.98123	0.0166667	5.00483	0.166667	5.22389	1.66667	6.33767	0.002	4.27861	0.02	4.29694	0.2	4.46715	2	5.33258	0.0025
15.3	0.001	9.24246	0.01	9.29698	0.1	9.80287	1	12.3649	0.00111111	7.93105	0.0111111	7.97622	0.111111	8.39528	1.11111	10.5176	0.00125	6.80568	0.0125	6.84274	0.125	7.18659	1.25	8.92798	0.00142857	5.83995	0.0142857	5.86998	0.142857	6.14852	1.42857	7.55916	0.00166667	5.01123	0.0166667	5.03512	0.166667	5.25683	1.66667	6.37962	0.002	4.30007	0.02	4.31861	0.2	4.49071	2	5.36227	0.0025
15.4	0.001	9.33539	0.01	9.39082	0.1	9.90485	1	12.4978	0.00111111	8.00278	0.0111111	8.04865	0.111111	8.47405	1.11111	10.6199	0.00125	6.86037	0.0125	6.89797	0.125	7.24666	1.25	9.00558	0.00142857	5.881	0.0142857	5.91143	0.142857	6.19361	1.42857	7.61703	0.00166667	5.0414	0.0166667	5.0656	0.166667	5.28997	1.66667	6.4218	0.002	4.32163	0.02	4.3404	0.2	4.51439	2	5.39209	0.0025
15.5	0.001	9.42925	0.01	9.4856	0.1	10.0079	1	12.6321	0.00111111	8.07517	0.0111111	8.12175	0.111111	8.55354	1.11111	10.7231	0.00125	6.9155	0.0125	6.95365	0.125	7.30722	1.25	9.0838	0.00142857	5.92233	0.0142857	5.95317	0.142857	6.23902	1.42857	7.67529	0.00166667	5.07176	0.0166667	5.09626	0.166667	5.32333	1.66667	6.46423	0.002	4.34331	0.02	4.36229	0.2	4.53819	2	5.42204	0.0025
15.6	0.001	9.52406	0.01	9.58134	0.1	10.112	1	12.7678	0.00111111	8.1482	0.0111111	8.19551	0.111111	8.63378	1.11111	10.8272	0.00125	6.97107	0.0125	7.00977	0.125	7.3683	1.25	9.16263	0.00142857	5.96396	0.0142857	5.99521	0.142857	6.28477	1.42857	7.73395	0.00166667	5.1023	0.0166667	5.1271	0.166667	5.35689	1.66667	6.50689	0.002	4.36509	0.02	4.38429	0.2	4.56212	2	5.45213	0.0025
15.7	0.001	9.61982	0.01	9.67804	0.1	10.2172	1	12.9048	0.00111111	8.2219	0.0111111	8.26994	0.111111	8.71477	1.11111	10.9323	0.00125	7.02709	0.0125	7.06635	0.125	7.42988	1.25	9.24209	0.00142857	6.00587	0.0142857	6.03755	0.142857	6.33085	1.42857	7.793	0.00166667	5.13303	0.0166667	5.15814	0.166667	5.39066	1.66667	6.5498	0.002	4.38699	0.02	4.4064	0.2	4.58617	2	5.48236	0.0025
15.8	0.001	9.71654	0.01	9.77572	0.1	10.3234	1	13.0432	0.00111111	8.29627	0.0111111	8.34505	0.111111	8.79651	1.11111	11.0383	0.00125	7.08356	0.0125	7.12339	0.125	7.49197	1.25	9.32217	0.00142857	6.04809	0.0142857	6.08018	0.142857	6.37727	1.42857	7.85246	0.00166667	5.16393	0.0166667	5.18936	0.166667	5.42464	1.66667	6.59295	0.002	4.40899	0.02	4.42863	0.2	4.61035	2	5.51272	0.0025
15.9	0.001	9.81423	0.01	9.87438	0.1	10.4308	1	13.1829	0.00111111	8.37131	0.0111111	8.42084	0.111111	8.87902	1.11111	11.1452	0.00125	7.14049	0.0125	7.18088	0.125	7.55457	1.25	9.40288	0.00142857	6.09059	0.0142857	6.12312	0.142857	6.42402	1.42857	7.91232	0.00166667	5.19503	0.0166667	5.22076	0.166667	5.45883	1.66667	6.63635	0.002	4.43111	0.02	4.45096	0.2	4.63466	2	5.54322	0.0025
16	0.001	9.91291	0.01	9.97404	0.1	10.5393	1	13.3241	0.00111111	8.44702	0.0111111	8.49731	0.111111	8.96229	1.11111	11.2531	0.00125	7.19787	0.0125	7.23884	0.125	7.6177	1.25	9.48423	0.00142857	6.1334	0.0142857	6.16636	0.142857	6.47112	1.42857	7.97259	0.00166667	5.22631	0.0166667	5.25236	0.166667	5.49324	1.66667	6.67999	0.002	4.45333	0.02	4.47341	0.2	4.65909	2	5.57386	0.0025
16.1	0.001	10.0126	0.01	10.0747	0.1	10.6489	1	13.4667	0.00111111	8.52343	0.0111111	8.57448	0.111111	9.04634	1.11111	11.362	0.00125	7.25571	0.0125	7.29727	0.125	7.68135	1.25	9.56622	0.00142857	6.17651	0.0142857	6.2099	0.142857	6.51856	1.42857	8.03326	0.00166667	5.25778	0.0166667	5.28415	0.166667	5.52786	1.66667	6.72388	0.002	4.47567	0.02	4.49597	0.2	4.68365	2	5.60464	0.0025
16.2	0.001	10.1133	0.01	10.1764	0.1	10.7596	1	13.6107	0.00111111	8.60052	0.0111111	8.65235	0.111111	9.13118	1.11111	11.4719	0.00125	7.31402	0.0125	7.35617	0.125	7.74553	1.25	9.64886	0.00142857	6.21992	0.0142857	6.25376	0.142857	6.56634	1.42857	8.09435	0.00166667	5.28944	0.0166667	5.31613	0.166667	5.5627	1.66667	6.76801	0.002	4.49812	0.02	4.51865	0.2	4.70833	2	5.63556	0.0025
16.3	0.001	10.2149	0.01	10.2791	0.1	10.8715	1	13.7562	0.00111111	8.67831	0.0111111	8.73093	0.111111	9.21681	1.11111	11.5827	0.00125	7.3728	0.0125	7.41554	0.125	7.81024	1.25	9.73215	0.00142857	6.26363	0.0142857	6.29792	0.142857	6.61447	1.42857	8.15585	0.00166667	5.32129	0.0166667	5.34831	0.166667	5.59776	1.66667	6.8124	0.002	4.52068	0.02	4.54144	0.2	4.73315	2	5.66662	0.0025
16.4	0.001	10.3176	0.01	10.3828	0.1	10.9846	1	13.9032	0.00111111	8.7568	0.0111111	8.81022	0.111111	9.30324	1.11111	11.6945	0.00125	7.43204	0.0125	7.4754	0.125	7.87549	1.25	9.81609	0.00142857	6.30766	0.0142857	6.34239	0.142857	6.66295	1.42857	8.21777	0.00166667	5.35333	0.0166667	5.38068	0.166667	5.63303	1.66667	6.85704	0.002	4.54335	0.02	4.56435	0.2	4.75809	2	5.69782	0.0025
16.5	0.001	10.4214	0.01	10.4876	0.1	11.0988	1	14.0516	0.00111111	8.83601	0.0111111	8.89024	0.111111	9.39047	1.11111	11.8074	0.00125	7.49177	0.0125	7.53573	0.125	7.94128	1.25	9.9007	0.00142857	6.35199	0.0142857	6.38718	0.142857	6.71178	1.42857	8.28011	0.00166667	5.38557	0.0166667	5.41325	0.166667	5.66853	1.66667	6.90194	0.002	4.56614	0.02	4.58737	0.2	4.78316	2	5.72917	0.0025
16.6	0.001	10.5262	0.01	10.5935	0.1	11.2142	1	14.2015	0.00111111	8.91593	0.0111111	8.97098	0.111111	9.47852	1.11111	11.9212	0.00125	7.55197	0.0125	7.59656	0.125	8.00762	1.25	9.98598	0.00142857	6.39663	0.0142857	6.43228	0.142857	6.76097	1.42857	8.34288	0.00166667	5.418	0.0166667	5.44601	0.166667	5.70424	1.66667	6.94709	0.002	4.58904	0.02	4.6105	0.2	4.80837	2	5.76066	0.0025
16.7	0.001	10.632	0.01	10.7004	0.1	11.3308	1	14.3529	0.00111111	8.99657	0.0111111	9.05245	0.111111	9.56738	1.11111	12.0361	0.00125	7.61266	0.0125	7.65787	0.125	8.07451	1.25	10.0719	0.00142857	6.44159	0.0142857	6.47771	0.142857	6.81052	1.42857	8.40607	0.00166667	5.45062	0.0166667	5.47897	0.166667	5.74018	1.66667	6.9925	0.002	4.61206	0.02	4.63376	0.2	4.8337	2	5.79229	0.0025
16.8	0.001	10.7389	0.01	10.8084	0.1	11.4486	1	14.5059	0.00111111	9.07794	0.0111111	9.13466	0.111111	9.65708	1.11111	12.152	0.00125	7.67384	0.0125	7.71968	0.125	8.14195	1.25	10.1586	0.00142857	6.48686	0.0142857	6.52345	0.142857	6.86042	1.42857	8.4697	0.00166667	5.48344	0.0166667	5.51213	0.166667	5.77635	1.66667	7.03817	0.002	4.63519	0.02	4.65713	0.2	4.85917	2	5.82406	0.0025
16.9	0.001	10.8469	0.01	10.9175	0.1	11.5676	1	14.6603	0.00111111	9.16005	0.0111111	9.21762	0.111111	9.74762	1.11111	12.2689	0.00125	7.73551	0.0125	7.78199	0.125	8.20995	1.25	10.2459	0.00142857	6.53246	0.0142857	6.56952	0.142857	6.91069	1.42857	8.53375	0.00166667	5.51646	0.0166667	5.54549	0.166667	5.81274	1.66667	7.0841	0.002	4.65844	0.02	4.68062	0.2	4.88477	2	5.85599	0.0025
17	0.001	10.9559	0.01	11.0277	0.1	11.6878	1	14.8164	0.00111111	9.2429	0.0111111	9.30133	0.111111	9.83899	1.11111	12.3869	0.00125	7.79767	0.0125	7.8448	0.125	8.27852	1.25	10.3339	0.00142857	6.57837	0.0142857	6.61591	0.142857	6.96133	1.42857	8.59824	0.00166667	5.54968	0.0166667	5.57906	0.166667	5.84936	1.66667	7.13029	0.002	4.68181	0.02	4.70422	0.2	4.9105	2	5.88805	0.0025
17.1	0.001	11.0661	0.01	11.139	0.1	11.8093	1	14.974	0.00111111	9.3265	0.0111111	9.3858	0.111111	9.93122	1.11111	12.506	0.00125	7.86033	0.0125	7.90812	0.125	8.34766	1.25	10.4226	0.00142857	6.6246	0.0142857	6.66263	0.142857	7.01233	1.42857	8.66318	0.00166667	5.5831	0.0166667	5.61282	0.166667	5.8862	1.66667	7.17674	0.002	4.70529	0.02	4.72795	0.2	4.93637	2	5.92027	0.0025
17.2	0.001	11.1774	0.01	11.2514	0.1	11.9321	1	15.1331	0.00111111	9.41086	0.0111111	9.47104	0.111111	10.0243	1.11111	12.6261	0.00125	7.9235	0.0125	7.97195	0.125	8.41737	1.25	10.512	0.00142857	6.67116	0.0142857	6.70967	0.142857	7.0637	1.42857	8.72855	0.00166667	5.61672	0.0166667	5.64679	0.166667	5.92328	1.66667	7.22346	0.002	4.72889	0.02	4.7518	0.2	4.96237	2	5.95263	0.0025
17.3	0.001	11.2897	0.01	11.365	0.1	12.0561	1	15.2939	0.00111111	9.49598	0.0111111	9.55706	0.111111	10.1183	1.11111	12.7473	0.00125	7.98717	0.0125	8.03629	0.125	8.48766	1.25	10.6021	0.00142857	6.71805	0.0142857	6.75706	0.142857	7.11545	1.42857	8.79437	0.00166667	5.65054	0.0166667	5.68097	0.166667	5.96058	1.66667	7.27045	0.002	4.75261	0.02	4.77576	0.2	4.98851	2	5.98515	0.0025
17.4	0.001	11.4033	0.01	11.4797	0.1	12.1814	1	15.4563	0.00111111	9.58187	0.0111111	9.64385	0.111111	10.2131	1.11111	12.8696	0.00125	8.05136	0.0125	8.10116	0.125	8.55853	1.25	10.6929	0.00142857	6.76527	0.0142857	6.80477	0.142857	7.16758	1.42857	8.86064	0.00166667	5.68456	0.0166667	5.71535	0.166667	5.99812	1.66667	7.3177	0.002	4.77644	0.02	4.79985	0.2	5.01478	2	6.01781	0.0025
17.5	0.001	11.5179	0.01	11.5955	0.1	12.308	1	15.6203	0.00111111	9.66853	0.0111111	9.73143	0.111111	10.3088	1.11111	12.993	0.00125	8.11606	0.0125	8.16655	0.125	8.62999	1.25	10.7845	0.00142857	6.81282	0.0142857	6.85282	0.142857	7.22008	1.42857	8.92736	0.00166667	5.71879	0.0166667	5.74994	0.166667	6.0359	1.66667	7.36523	0.002	4.8004	0.02	4.82406	0.2	5.04119	2	6.05062	0.0025
17.6	0.001	11.6337	0.01	11.7126	0.1	12.436	1	15.786	0.00111111	9.75598	0.0111111	9.81981	0.111111	10.4054	1.11111	13.1175	0.00125	8.18128	0.0125	8.23246	0.125	8.70205	1.25	10.8767	0.00142857	6.8607	0.0142857	6.90122	0.142857	7.27296	1.42857	8.99454	0.00166667	5.75323	0.0166667	5.78475	0.166667	6.07391	1.66667	7.41303	0.002	4.82448	0.02	4.84839	0.2	5.06774	2	6.08359	0.0025
17.7	0.001	11.7507	0.01	11.8308	0.1	12.5652	1	15.9534	0.00111111	9.84422	0.0111111	9.90899	0.111111	10.503	1.11111	13.2431	0.00125	8.24703	0.0125	8.29891	0.125	8.7747	1.25	10.9697	0.00142857	6.90892	0.0142857	6.94995	0.142857	7.32623	1.42857	9.06217	0.00166667	5.78787	0.0166667	5.81976	0.166667	6.11215	1.66667	7.4611	0.002	4.84868	0.02	4.87284	0.2	5.09443	2	6.1167	0.0025
17.8	0.001	11.8688	0.01	11.9502	0.1	12.6958	1	16.1224	0.00111111	9.93326	0.0111111	9.99898	0.111111	10.6014	1.11111	13.3699	0.00125	8.3133	0.0125	8.36589	0.125	8.84795	1.25	11.0634	0.00142857	6.95748	0.0142857	6.99903	0.142857	7.37989	1.42857	9.13027	0.00166667	5.82273	0.0166667	5.85498	0.166667	6.15064	1.66667	7.50945	0.002	4.873	0.02	4.89742	0.2	5.12125	2	6.14997	0.0025
17.9	0.001	11.9882	0.01	12.0708	0.1	12.8277	1	16.2931	0.00111111	10.0231	0.0111111	10.0898	0.111111	10.7007	1.11111	13.4978	0.00125	8.38011	0.0125	8.43341	0.125	8.92182	1.25	11.1579	0.00142857	7.00638	0.0142857	7.04845	0.142857	7.43394	1.42857	9.19883	0.00166667	5.85779	0.0166667	5.89042	0.166667	6.18937	1.66667	7.55807	0.002	4.89744	0.02	4.92212	0.2	5.14822	2	6.18339	0.0025
18	0.001	12.1087	0.01	12.1926	0.1	12.961	1	16.4655	0.00111111	10.1138	0.0111111	10.1814	0.111111	10.801	1.11111	13.6268	0.00125	8.44745	0.0125	8.50148	0.125	8.99629	1.25	11.2531	0.00142857	7.05562	0.0142857	7.09822	0.142857	7.48838	1.42857	9.26786	0.00166667	5.89306	0.0166667	5.92607	0.166667	6.22833	1.66667	7.60697	0.002	4.922	0.02	4.94694	0.2	5.17532	2	6.21697	0.0025
18.1	0.001	12.2304	0.01	12.3157	0.1	13.0957	1	16.6397	0.00111111	10.2052	0.0111111	10.2739	0.111111	10.9022	1.11111	13.757	0.00125	8.51533	0.0125	8.5701	0.125	9.07139	1.25	11.3491	0.00142857	7.10521	0.0142857	7.14835	0.142857	7.54321	1.42857	9.33736	0.00166667	5.92855	0.0166667	5.96193	0.166667	6.26754	1.66667	7.65616	0.002	4.94669	0.02	4.97189	0.2	5.20257	2	6.2507	0.0025
18.2	0.001	12.3534	0.01	12.44	0.1	13.2317	1	16.8156	0.00111111	10.2975	0.0111111	10.3672	0.111111	11.0043	1.11111	13.8884	0.00125	8.58376	0.0125	8.63927	0.125	9.1471	1.25	11.4458	0.00142857	7.15515	0.0142857	7.19883	0.142857	7.59845	1.42857	9.40734	0.00166667	5.96424	0.0166667	5.99802	0.166667	6.307	1.66667	7.70562	0.002	4.9715	0.02	4.99697	0.2	5.22996	2	6.28459	0.0025
18.3	0.001	12.4776	0.01	12.5655	0.1	13.3692	1	16.9933	0.00111111	10.3907	0.0111111	10.4613	0.111111	11.1074	1.11111	14.0209	0.00125	8.65274	0.0125	8.709	0.125	9.22345	1.25	11.5433	0.00142857	7.20544	0.0142857	7.24966	0.142857	7.65408	1.42857	9.4778	0.00166667	6.00016	0.0166667	6.03432	0.166667	6.3467	1.66667	7.75537	0.002	4.99644	0.02	5.02217	0.2	5.25749	2	6.31864	0.0025
18.4	0.001	12.6031	0.01	12.6923	0.1	13.5081	1	17.1728	0.00111111	10.4847	0.0111111	10.5563	0.111111	11.2115	1.11111	14.1546	0.00125	8.72228	0.0125	8.7793	0.125	9.30043	1.25	11.6416	0.00142857	7.25608	0.0142857	7.30086	0.142857	7.71012	1.42857	9.54873	0.00166667	6.03629	0.0166667	6.07084	0.166667	6.38665	1.66667	7.80541	0.002	5.0215	0.02	5.0475	0.2	5.28516	2	6.35284	0.0025
18.5	0.001	12.7298	0.01	12.8204	0.1	13.6484	1	17.3541	0.00111111	10.5795	0.0111111	10.6522	0.111111	11.3165	1.11111	14.2896	0.00125	8.79237	0.0125	8.85016	0.125	9.37804	1.25	11.7406	0.00142857	7.30708	0.0142857	7.35241	0.142857	7.76657	1.42857	9.62016	0.00166667	6.07264	0.0166667	6.10758	0.166667	6.42685	1.66667	7.85573	0.002	5.04668	0.02	5.07296	0.2	5.31298	2	6.38721	0.0025
18.6	0.001	12.8578	0.01	12.9498	0.1	13.7902	1	17.5372	0.00111111	10.6752	0.0111111	10.749	0.111111	11.4225	1.11111	14.4257	0.00125	8.86303	0.0125	8.92159	0.125	9.45631	1.25	11.8405	0.00142857	7.35843	0.0142857	7.40433	0.142857	7.82343	1.42857	9.69207	0.00166667	6.1092	0.0166667	6.14455	0.166667	6.4673	1.66667	7.90635	0.002	5.072	0.02	5.09854	0.2	5.34094	2	6.42173	0.0025
18.7	0.001	12.9871	0.01	13.0805	0.1	13.9334	1	17.7221	0.00111111	10.7717	0.0111111	10.8466	0.111111	11.5295	1.11111	14.5631	0.00125	8.93425	0.0125	8.9936	0.125	9.53522	1.25	11.9411	0.00142857	7.41015	0.0142857	7.45662	0.142857	7.8807	1.42857	9.76447	0.00166667	6.14599	0.0166667	6.18174	0.166667	6.508	1.66667	7.95725	0.002	5.09744	0.02	5.12426	0.2	5.36905	2	6.45641	0.0025
18.8	0.001	13.1177	0.01	13.2125	0.1	14.0782	1	17.9089	0.00111111	10.8692	0.0111111	10.9451	0.111111	11.6375	1.11111	14.7017	0.00125	9.00605	0.0125	9.06619	0.125	9.61478	1.25	12.0425	0.00142857	7.46223	0.0142857	7.50927	0.142857	7.93838	1.42857	9.83737	0.00166667	6.183	0.0166667	6.21915	0.166667	6.54895	1.66667	8.00845	0.002	5.123	0.02	5.1501	0.2	5.3973	2	6.49126	0.0025
18.9	0.001	13.2495	0.01	13.3459	0.1	14.2244	1	18.0976	0.00111111	10.9675	0.0111111	11.0445	0.111111	11.7465	1.11111	14.8416	0.00125	9.07842	0.0125	9.13936	0.125	9.69501	1.25	12.1447	0.00142857	7.51468	0.0142857	7.5623	0.142857	7.99649	1.42857	9.91077	0.00166667	6.22023	0.0166667	6.25679	0.166667	6.59016	1.66667	8.05994	0.002	5.1487	0.02	5.17608	0.2	5.4257	2	6.52626	0.0025
19	0.001	13.3828	0.01	13.4806	0.1	14.3721	1	18.2882	0.00111111	11.0667	0.0111111	11.1448	0.111111	11.8565	1.11111	14.9827	0.00125	9.15138	0.0125	9.21313	0.125	9.7759	1.25	12.2478	0.00142857	7.56749	0.0142857	7.6157	0.142857	8.05502	1.42857	9.98467	0.00166667	6.25768	0.0166667	6.29466	0.166667	6.63163	1.66667	8.11173	0.002	5.17452	0.02	5.20218	0.2	5.45425	2	6.56143	0.0025
19.1	0.001	13.5173	0.01	13.6166	0.1	14.5214	1	18.4807	0.00111111	11.1668	0.0111111	11.246	0.111111	11.9676	1.11111	15.1251	0.00125	9.22492	0.0125	9.28749	0.125	9.85746	1.25	12.3516	0.00142857	7.62068	0.0142857	7.66948	0.142857	8.11397	1.42857	10.0591	0.00166667	6.29537	0.0166667	6.33276	0.166667	6.67336	1.66667	8.16382	0.002	5.20048	0.02	5.22842	0.2	5.48295	2	6.59677	0.0025
19.2	0.001	13.6532	0.01	13.7541	0.1	14.6722	1	18.6751	0.00111111	11.2678	0.0111111	11.3481	0.111111	12.0796	1.11111	15.2687	0.00125	9.29905	0.0125	9.36245	0.125	9.93969	1.25	12.4563	0.00142857	7.67424	0.0142857	7.72364	0.142857	8.17336	1.42857	10.134	0.00166667	6.33327	0.0166667	6.37108	0.166667	6.71534	1.66667	8.21621	0.002	5.22656	0.02	5.25479	0.2	5.5118	2	6.63227	0.0025
19.3	0.001	13.7905	0.01	13.8929	0.1	14.8246	1	18.8715	0.00111111	11.3697	0.0111111	11.4512	0.111111	12.1927	1.11111	15.4137	0.00125	9.37378	0.0125	9.43802	0.125	10.0226	1.25	12.5618	0.00142857	7.72818	0.0142857	7.77818	0.142857	8.23317	1.42857	10.2094	0.00166667	6.37141	0.0166667	6.40964	0.166667	6.75759	1.66667	8.2689	0.002	5.25277	0.02	5.28129	0.2	5.54079	2	6.66793	0.0025
19.4	0.001	13.9292	0.01	14.0331	0.1	14.9785	1	19.0698	0.00111111	11.4725	0.0111111	11.5552	0.111111	12.3069	1.11111	15.56	0.00125	9.44911	0.0125	9.5142	0.125	10.1062	1.25	12.6681	0.00142857	7.7825	0.0142857	7.8331	0.142857	8.29342	1.42857	10.2854	0.00166667	6.40977	0.0166667	6.44844	0.166667	6.8001	1.66667	8.32189	0.002	5.27912	0.02	5.30793	0.2	5.56994	2	6.70376	0.0025
19.5	0.001	14.0692	0.01	14.1747	0.1	15.1341	1	19.2702	0.00111111	11.5763	0.0111111	11.6601	0.111111	12.4222	1.11111	15.7075	0.00125	9.52504	0.0125	9.59099	0.125	10.1905	1.25	12.7753	0.00142857	7.83719	0.0142857	7.88842	0.142857	8.3541	1.42857	10.3618	0.00166667	6.44837	0.0166667	6.48747	0.166667	6.84288	1.66667	8.3752	0.002	5.3056	0.02	5.3347	0.2	5.59924	2	6.73976	0.0025
19.6	0.001	14.2107	0.01	14.3178	0.1	15.2912	1	19.4725	0.00111111	11.681	0.0111111	11.766	0.111111	12.5385	1.11111	15.8564	0.00125	9.60159	0.0125	9.6684	0.125	10.2755	1.25	12.8833	0.00142857	7.89228	0.0142857	7.94412	0.142857	8.41523	1.42857	10.4388	0.00166667	6.4872	0.0166667	6.52673	0.166667	6.88592	1.66667	8.4288	0.002	5.33221	0.02	5.3616	0.2	5.62869	2	6.77593	0.0025
19.7	0.001	14.3536	0.01	14.4623	0.1	15.45	1	19.6769	0.00111111	11.7867	0.0111111	11.8729	0.111111	12.6559	1.11111	16.0067	0.00125	9.67874	0.0125	9.74643	0.125	10.3612	1.25	12.9922	0.00142857	7.94775	0.0142857	8.00022	0.142857	8.4768	1.42857	10.5164	0.00166667	6.52626	0.0166667	6.56623	0.166667	6.92924	1.66667	8.48272	0.002	5.35896	0.02	5.38864	0.2	5.65829	2	6.81227	0.0025
19.8	0.001	14.4979	0.01	14.6083	0.1	15.6104	1	19.8834	0.00111111	11.8933	0.0111111	11.9807	0.111111	12.7743	1.11111	16.1583	0.00125	9.75652	0.0125	9.8251	0.125	10.4476	1.25	13.102	0.00142857	8.0036	0.0142857	8.05671	0.142857	8.53882	1.42857	10.5944	0.00166667	6.56556	0.0166667	6.60597	0.166667	6.97282	1.66667	8.53695	0.002	5.38583	0.02	5.41582	0.2	5.68805	2	6.84877	0.0025
19.9	0.001	14.6436	0.01	14.7557	0.1	15.7725	1	20.0919	0.00111111	12.0008	0.0111111	12.0895	0.111111	12.8939	1.11111	16.3112	0.00125	9.83493	0.0125	9.9044	0.125	10.5348	1.25	13.2126	0.00142857	8.05986	0.0142857	8.1136	0.142857	8.60129	1.42857	10.673	0.00166667	6.6051	0.0166667	6.64595	0.166667	7.01667	1.66667	8.5915	0.002	5.41285	0.02	5.44314	0.2	5.71797	2	6.88545	0.0025
20	0.001	14.7909	0.01	14.9046	0.1	15.9363	1	20.3025	0.00111111	12.1094	0.0111111	12.1993	0.111111	13.0146	1.11111	16.4655	0.00125	9.91396	0.0125	9.98434	0.125	10.6226	1.25	13.3241	0.00142857	8.1165	0.0142857	8.1709	0.142857	8.66421	1.42857	10.7521	0.00166667	6.64487	0.0166667	6.68618	0.166667	7.0608	1.66667	8.64636	0.002	5.44	0.02	5.47059	0.2	5.74804	2	6.9223	0.0025
[truncated: 39 more columns]
